# Supplementary material for: A step-by-step guide to performing cancer metabolism research using custom-made media
Source: Life Sci Alliance. 2025 Dec 10;9(2):e202503529. doi: 10.26508/lsa.202503529 (PMC12696398; doi:10.26508/lsa.202503529)
Supplement: Supplementary file 1 [file LSA-2025-03529_SdataF2_F3_F4_F5_F6.xlsx]

## Sheet: Figure 2
Figure 2A					Figure 2B																Figure 2C										Figure 2D													Figure 2E
						Relative cell number (doubling time = log2 (Nt/N0))																Relative cell number (doubling time = log2 (Nt/N0))										Cell density (in %)													Cell density (in %)
					days	LN-229 in commercial DMEM							LN-229 in self-made DMEM								days	LN-229 in commercial DMEM				LN-229 in self-made DMEM						days													days
					0	0	0	0	0	0	0	0	0	0	0	0	0	0	0		1	0	14	0	134	8	64	6	60			2		3		4		5		6					2		6
					1	0.506593	0.301867	0.199581	0.290929	0.574926	0.187256		0.4692	0.301261	0.2272	0.597127	0.753788	0.148095			2	234	0	0	50	3	83	5	154			Commercial	Self-made	Commercial	Self-made	Commercial	Self-made	Commercial	Self-made	Commercial	Self-made				Commercial	Self-made	Commercial	Self-made
					2	0.789113	1.67382		0.57992	1.04304	0.753613	1.55159	0.38071	1.37662		0.70757	1.06322	0.670104	1.54599		3	0	0	622	603	160	514	169	314		Well #1	3.76	8.18	7.19	16.46	12.78	32.02	22.91	55.96	39.08	80.14			Well #1	4.65	8.7	56.64	93.86
					3	1.88437	1.85212	1.24153	1.17403	1.86564	1.17074	2.28966	1.26233	1.63999	0.980771	1.29453	1.91889	1.14755	2.39128		4	0	276	0	655	0	703	0	785			4.72	5.61	9.89	8.92	16.88	16.72	29.7	29.4	50.88	50.04				7.33	7.17	42.48	85.9
					4	2.88531	2.50112	2.36934	1.8944	2.51188	2.47701	3.23758	2.09645	2.35716	1.58609	1.95112	2.39455	2.35066	3.24543		5	382	466	262	1467	568	345	466	666					6.35	12.32	10.22	22.48	20.22	36.81
					5	3.30009			2.8215	3.50866	2.98036	3.98547	2.70991			2.999	3.47977	2.87949	3.96988		6	1148	2352	1370	1272	3170	748	2530	1582			7.27	5.89	12.44	11.26	23.45	21.79	39.72	37	60.12	59.19				9.74	13.5	81.18	89.99
					6	4.21476	3.7745	3.20507	3.42251	4.18572	4.72401	4.27973	3.22049	3.45964	2.63049	3.52656	4.1405	4.77743	4.37304		7	5533	4606	2212	6320	6449	5474	4860	5884			6.76	7.51	12.26	12.47	24.73	25.83	39.26	46.45	57.42	71.39				7.22	13.14	58.59	98.66
					7	4.65929	4.59832		3.88266	4.521		4.68509	3.93034	4.13408		3.96902	4.56505		4.7087													12.36	10.05	22.09	20.26	39.95	38.32	63.04	65.08	81.51	89.28				8.66	18.69	81.76	99.11
																																18.65	10.18	32.45	17.6	55.21	34.14	76.87	59.04	90.54	83.13				15.32	15.81	78.2	99
																						Relative cell number (doubling time = log2 (Nt/N0))												12.11	29.16	19.78	50.48	36.22	76.18
						Relative cell number (doubling time = log2 (Nt/N0))															days	G-142 in commercial DMEM				G142 in self-made DMEM						7.13	7.83	12.02	14.12	21.03	25.14	37.64	46.32	57.91	70				7.45	14.92	66.33	98.4
					days	G-142 in commercial DMEM							G-142 in self-made DMEM								1	0	0	211	134	105	378	128	314			18.73	13.77	34.32	26.26	54.93	49.29	78.23	79.79	92.46	97.23				13.23	14.2	90.2	95.95
					0	0	0	0	0	0	0	0	0	0	0	0	0	0	0		2	954	0	0	752	1209	1244	1101	798			37.26	31.56	66.32	54.33	87.41	78.3	95.98	96.43	99.54	99.7				34.04	42.14	99.73	99.75
					1	1.07184	0.718612	0.337295	0.535963	0.688939	0.305444		0.97079	0.63327	0.413216	0.544319	0.659876	0.367619			3	3218	2984	622	603	2962	2392	2622	314			30.64	27.3	55.06	51.45	84.51	78.31	96.83	98.15	99.59	99.7				32.69	27.82	99.75	99.76
					2	1.51116	1.68129		1.04905	0.98763	0.86669	1.62627	1.41482	1.9858		1.08633	0.918397	0.903923	1.67349		4	406	906	836	2680	1578	6748	1594	6707			15.24	26.47	24.14	49.04	40.77	80.2	60.34	96.97	79.96	98.88				17.01	13.84	95.89	92.9
					3	3.00772	1.90142	1.83776	1.74963	1.62087	1.35353	2.26979	2.55199	2.12353	1.67212	1.74584	1.54554	1.32484	2.28609		5	7874	4960	10578	18530	7246	7622	3422	23156			13.14	13.39	23.69	21.93	39.51	39.69	62.81	67.89	82.48	90.68				11.06	12.83	88.83	89.2
					4	3.84258	3.28374	2.52468	2.28948	2.26809	1.95465	3.18192	3.15871	3.24499	2.5038	2.28178	2.36378	1.69111	3.19925		6	21116	18143	29370	36594	31900	22758	34028	38830			33.46	24.01	58.84	43.35	83.44	69.12	95.27	90.99	99.24	99.21				24.72	9.14	99.58	98.4
					5	3.76014			2.98917	3.14001	2.50198	4.03281	3.69328			3.00355	3.16338	2.20781	4.00751		7	55816	56832	63276	48514	60537	59606	42608	55884			78.25	83.03		99.1		99.64		99.76		99.78				68.35	76.87	99.76	99.78
					6	4.87826	4.77944	3.78538	3.28586	3.8826	4.25603	4.33043	4.43121	4.71786	3.93474	3.26825	3.92336	4.10679	4.34041													38.37	41.04	63.36	72.33	88.92	93.74	98.69	99.7	99.69	99.76				51.06	36.89	99.77	99.74
					7	5.08006	5.64765		3.46535	4.34854		4.5316	4.85254	5.5509		3.4498	4.34561		4.55686													18.55	21.26	34.37	38.96	58.99	69.57	84.23	90.85	96.34	99.64				15.16	10.27	96.21	95.42
																																		14.19	21.22	23.01	38.58	40.05	62.57	60.28	78.34						72.52	75.85
																																14.38	23.21	26.04	43.36	42.98	73.41	65.71	95.97	84.69	99.07				10.52	19.49	81.61	98.81
																																30.44	37.31	53.9	68.93	81.33	95.22	95.9	99.46	99.34	99.62				28.66	15.7	99.59	94.64
																																21.25	18.35	38.91	34.02	65.97	61.24	90.84	87.09	98.76	96.71				19.98	20.02	99.63	99.6
																																14.92	8.29	30.08	16.65	55.88	32.84	82.51	57.61	97.35	84.49				16.36	17.97	98.24	99.44
																																		15.73	18.96	27.07	35.14	43.32	56.54	62.39	74.51						38.46	82.06
																																13.01	13.36	21.13	24.49	36.05	46.5	62.44	76.06	83.39	92.97				8.5	6.43	70.33	65.58
																																7.25	8.91	13.44	14.85	26.08	28.62	48.62	53.6	71.59	81.22				8.29	12.35	79.95	92.15
																															Well #2	5.81	5.22	11.13	10.64	21.72	22.68	38.73	39.05	62.64	63.63			Well #2	6.9	10.27	74.99	77.64
																																6.24	7.22	10.29	14.72	16.99	27.47	30.46	50.06	52.17	75.23				6.22	9.54	47.39	78.09
																																		7.42	14.98	14.87	29.8	29.44	49.37
																																11.3	7.33	20.53		36.15		63.16		84.85	79.59				12.21	9.98	83.77	85.74
																																6.84	8.08	14.22	15.52	30.02	29.69	55.23	51.29	81.45	78.2				13.82	6.1	87.36	62.06
																																11.91	13.97	21.27	26.17	42.17	43.69	68.16	60.71	87.12	75.11				9.92	7.11	66.36	82.71
																																11.76	12.6	22.49	22.34	42.89	42.61	73.21	67.95	93.02	90.89				14.84	23.3	93.03	99.3
																																		13.74	26.57	22.28	50.31	52.05	80.19
																																14.42	9.95	27.54		48.41		78.23		96.28	92.19				8.37	9.84	84.63	76.85
																																18.4	12.25	33.96	23.94	62.3	43.87	91.85	76.97	99.56	97.56				12	11.36	82.9	92.28
																																34.94	37.96	61.48	66.11	85.55	92.49	97.8	99.64	99.7	99.75				35.24	34.63	99.72	99.37
																																35.55	38.21	60.34	67.54	83.41	93.49	96.25	99.77	99.7	99.76				31.83	20	99.73	99.7
																																12.64	16.55	21.85	30.7	39.86	58.24	65.08	84.29	90.21	98.47				13.09	14.2	85.38	97.65
																																12.49	14.86	19.51	31.02	33.59	58.2	58.03	82.49	83.57	97.59				16.11	15.29	90.15	96.37
																																23.33	28.03	43.88	55.6	70.4	85.07	92.26	99.26	99.07	99.59				15.98	15.79	96.51	99.41
																																75.59	78.83	96.58	98.34	99.67	99.74	99.73	99.76	99.76	99.79				64.11	84	99.77	99.78
																																36.43	49.09	66.6	77.39	92.14	96.7	99.64	99.73	99.72	99.76				48.55	40.81	99.76	99.75
																																16.92	16.32	30.26	31.18	57.4	63.11	85.67	91.03	98.85	99.59				18.12	13.02	99.19	91.57
																																		23.5	35.57	38.71	62.8	63.83	85.27	82.28	94.84						71.06	63.81
																																12	19.77	22.29	36.81	42.31	68.41	69.11	93.66	88.67	99.02				8.27	16.77	81.72	98.93
																																28.71	24.17	52.89	44.5	79.19	82.6	95.19	99.04	99.29	99.57				21.39	18.5	95.62	98.82
																																22.35	17.27	41.78	35.09	74.42	69.07	97.34	96.65	99.57	99.58				18.56	23.23	97.55	99.62
																																13.34	18.91	24.48	35.33	47.29	65.35	76.79	89.9	94.94	99.58				18.77	21.16	99.42	99.61
																																		16.88	28.25	25.96	54.48	47.17	86.18	70.35	96.51						55.81	73.14
																																13.67	15.94	23.27	30.29	42.95	57.98	71.35	83.63	91.67	98.65				10.52	9.95	85	80.31
																																12.1	12.76	24.38	22.72	46.64	44.8	72.71	72.56	91.02	94.37				14.48	5.77	89.22	61.91
																															Well #3	6.08	13	10.95	24.55	22.39	46.21	40.41	72.78	63.02	94.49			Well #3	7.85	10.37	48.34	89.38
																																5.19	10.98	10.32	22.56	19.57	44.2	37.12	69.75	57.36	93.61				7.46	8.08	41	68.2
																																		17.29	12.16	31.72	22.99	55.87	39.88
																																6.94	16.34	14.38	32.02	24.81	60.05	43.87	88.76	69.08	98.78				5.83	10.73	38.46	80.69
																																9.65	13.38	18.33	26.35	33.97	49.5	57.2	80.83	81.83	97.91				7.07	11.31	41.31	96.02
																																11.84	9.58	20.46	21.26	36.13	44.3	62	77.71	86.77	99.31				13.99	12.82	61.72	89.53
																																19.77	18.87	33.66	34.7	58.59	60.73	86.77	87.18	97.15	98.28				17.21	9.68	82.26	83.48
																																		15.93	23.71	30.97	42.53	60.37	67.46
																																9.78	14.06	17.58	25.61	34.12	47	58.96	77.27	78.73	96.77				7.99	12.64	61.42	95.43
																																16.88	13.81	33.4	25.61	57.41	47.25	86.88	74.99	98.89	93.5				17.7	13.14	87.18	90.8
																																33.83	32.69	63.06	62.61	90.58	91.55	99.04	99.48	99.74	99.74				27.76	36.45	99.41	99.69
																																	32.03		59.65		91.55	98.53	99.6	99.7	99.76				26.21	13.52	98.79	95.04
																																17.33	18.19	33.33	35.69	59.76	67.15	87.18	90.68	97.94	98.02				15.3	16.88	92.83	91.7
																																10.16	10.37	21.3	19.37	39.97	37.72	65.2	67.96	86.66	94.72				11.86	12.2	79.89	75.4
																																34.24	24.75	61.39	47.51	87.58	81.72	99.18	98.58	99.52	99.42				20.45	20.42	92.77	98.08
																																79.91	81.51	96.31	97.97	99.64	99.71	99.75	99.76	99.78	99.79				64.31	80.42	99.69	99.78
																																41.25	39.4	71.34	68.7	96.78	91.37	99.64	99.6	99.76	99.76				56.39	37.94	99.68	99.65
																																21.36	16.02	39.55	31.85	72.4	58.41	98.11	84.8	99.6	99.15				14.46	13.31	85.75	96.25
																																		28.89	25.95	48.94	46.47	77.16	75.54	90.88	89.91						38.29	68.68
																																12.4	16.88	23.21	31.95	46.75	61.17	70.2	89.46	85.44	98.57				8.54	11.44	66.91	81.11
																																30.45	37.35	55.1	66.3	78.23	90.34	91.22	99.01	99.01	99.65				17.03	12.82	89.35	95.92
																																26.75	25.7	49.63	50.11	79.41	82.7	95.4	97.36	99.69	99.63				18.66	12.9	90.01	94.3
																																13.16	13.03	22.55	26.1	45.71	49.46	73.91	77.18	93.97	95.44				19.19	18.38	93.12	96.91
																																		12.27	21.33	22.78		40.74	65.54	63.99							48	37.18
																																15.77	13.37	28.57	25.85	51.45	52.89	79.78	85.71	96.06	99.02				9.07	6.28	58.28	69.31
																																11.48	9.04	20.26	17.13	37.81	34.42	62.44	60.71	86.91	86.91				6.56	12.57	52.6	78.76
																															Well #4	6.58	13.27	12.51	22.47	25.69	41.02	47.1	66.29	72.28	87.16			Well #4	10.55	11.17	74.67	80.14
																																7.45	14.76	13.93	24.55	28.18	47.43	50.9	76.25	79.23	95.48				9.63	7.14	83.94	71.96
																																		6.85	14.61	13.38	25.07	25.19	42.74
																																7.38	8.47	13.24	16.07	24.33	29.57	44.03	51.17	68.86	74.81				9.36	13.02	88.22	90.95
																																8.43	10.39	16.89		30.05		52.78		78.36	74.16				9.83	23.19	93.77	99.42
																																13.13	14.97		29.05		56.84		87.41		98.88				5.79	14.83	72.24	99.08
																																12.42		21.96		42.68		68.96		93.3					10.32	9.59	83.17	81.42
																																		21.33	18.11	40.97	33.28	69.55	54.71
																																9.65	7.3	14.81	14.22	27.06	26.95	46.26	45.58	69.11	68.92				9.31	9.51	89.74	81.08
																																	15.93	32.09	29.7	55.19	51.64	76.53	79.87	89.72	97.14				12.7	12.24	98.04	98.18
																																29.56	25.88	56.79	50.18	85.66	77	97.18	95.29	99.74	99.71				35.79	50.14	99.75	99.72
																																38.82	47.25	69.77	79.89	94.24	97.83	99.28	99.71	99.74	99.76				32.26	20.53	99.73	94.43
																																18.44	16.34	34.45	29.19	64.57	56.15	92.11	81.33	98.82	96.06				21.42	15.59	98.28	91.95
																																12.82	8.56	23.78	16.96	43.19	31.93	69.47	53.34	87.24	77.45				14.99	9.96	94.34	67.96
																																30.11	24.43	56.18	48.12	88.34	74.49	98.86	89.87	99.52	99.08				18.51	22.79	97.04	98.31
																																81.78	85.62	98.2	98.45	99.5	99.7	99.72	99.75	99.77	99.79				75.18	81.52	99.78	99.8
																																52.12	52.47	82.65	81.25	98.13	95.92	99.68	99.69	99.76	99.76				51.79	18.47	99.75	85.81
																																19.4	7.39	37.78	14.5	69.18	29.01	90.89	54.26	99.54	82.37				19.11	7.92	98.81	69.43
																																		18.81	21.79	34.13	38.75	58.92	63.02	78.06	85.96						81.72	67.89
																																25.6	22.1	44.65	40.45	74.73	69.33	93.49	89.73	98.64	97.92				11.11	11.25	88.64	87.73
																																30.47	44.99	56.62	71.27	87.47	92.4	98.96	99.12	99.49	99.58				22.2	38.21	99.6	99.38
																																27.92	17.14	51.59	34.12	84.49	61.25	97.85	83.69	99.62	93.95				19.95	14.84	99.31	88.61
																																15.46	12.22	29.59	21.08	55.67	40.28	80.22	68.68	97.66	91.62				16.42	9.73	98.96	81.64
																																		25.41	13.11	47.78	22.81	74.11	42.36	90.52	66.94						64	61.66
																																12.8	11.05	23.99	19.67	45.74	36.48	75.05	62.5	94.1	88.24				9.5	5.33	88.53	63.73
																																11.56	8.38	23.72	14.84	47.42	25.26	74.77	45.15	97.02	69.68				7.45	6.63	65.79	57.34
																															Well #5	5.1	13.86	10.07	24.19	21.11	47.66	36.49	75.73	56.39	95.62			Well #5	14.62	13.09	93.62	72.9
																																9.07	7.83	16.65	14.71	34.06	30.64	61.77	53.02	85.45	79.23				4.25	11.51	52.41	91.88
																																		12.11	8.92	22.28	17.1	42.84	32.15
																																3.99	11.23	7.61	20.16	13.72	36.31	27.46	60.56	46.59	85.96				10.29	8.78	95.62	66.04
																																11.91	13.32	23.88	27.95	44.18	49.87	70.17	78.72	91.89	98.19				11.36	13.7	88.47	89.88
																																13.47	18.81	26.96	37.59	50.78	67.46	82.82	92.84	99.47	99.51				8	14.44	78.96	90.87
																																11.96	16.94	26.33	32.87	49.75	58.61	77.39	84.6	96.55	96.75				11.53	11.06	84.57	83.71
																																		11.49	20.73	19.64		33.36
																																10.67	11.58	21.61	23.61	41.04	47.76	66.9	77.98	90.88	96.7				14.91	13.58	94.03	86.47
																																15.69	17.72	30.88	32.95	56.45	58.39	81.29	89.61	96.97	99.37				11.51	13.06	93.03	93.35
																																27.31	34.3	48.58	61.81	81.74	83.43	97.3	94.02	99.7	99.73				26.64	25.41	99.75	99.68
																																25.62	30.61	49.4	55.92	82.94	81.63	99.39	99.26	99.73	99.7				25.07	23.99	96.73	98.84
																																18.68		35.34	27.52	65.17	50.18	92.73	75.11	98.12	93.52				11.21	11.91	66.51	90.94
																																14.51	13.04	26.03	24.55	45.2	44.95	71.02	75.29	89.8	95.37				12.12	14.06	89.94	93.34
																																28.76	15.47	53.96	28.34	87.91	54.95	98.48	84.7	99.64	98.36				11.97	17.09	95.95	98.02
																																74.33	81.73	96.41	98.09	99.64	99.66	99.75	99.75	99.79	99.77				72.76	80.3	99.77	99.79
																																46.53	35.11	76.29	55.45	97.16	78.74	99.73	94.84	99.75	99.65				52.93	41.32	99.74	99.74
																																15.25		28.56		50.73		79.24		96.87					18.82	9.7	99.65	85.56
																																		26.12	21.02	45.59	39.42	72.56	65.74	91.43	86.99						90.9	88.65
																																21.75	23.44	41.08	45.91	76.67	79.01	96.16	98.36	99.01	99.2				15.93	17.01	97.64	97.45
																																39.45	43.39	65.98	73.02	92.29	93.8	99.32	99.29	99.61	99.6				14.45	34.83	98.87	99.1
																																20.15		35.3		65.14		92.88	78.59	99.6	95.99				19.94	19.17	95.38	99.6
																																16.96		35.31		64.96		94.36	73.83	99.55	93.52				15.68	13.88	99.01	84.2
																																		24.79	21.95	45.55	43.44	68.9	74.12	89.77	93.97						59.19	52.97
																																12.12	15.7	22.44	31.55	46.41	58.16	71.68	84.67	91.37	97.77				7.16	7.97	72.31	61.8
																																7.58	9.11	15.53		31.2	34.68	55.97	63.08	84.52	90.36				13.28	7.42	98.56	78.01
																															Well #6	14.02	8.15	27.99	15.79	52.72		82.03		95.79				Well #6	6.77	11.93	71.89	71.1
																																11.76	8.02	18.64	16.08	34.35	32.84	62.08	55.89	88.8	85.45				2.55	6.15	35.17	35.16
																																		10.94	27.01	18.26	47.3	40.47	73.02
																																8.32	6.5	15.5	12.64	30.89	27.29	55.74	50.12	83.05	79.59				10.06	15.37	59.67	86.52
																																8.96	8.35	16.94	16.32	31.68	33.02	54.71	56.61	81.48	80.09				6.12	21.36	57.02	96.1
																																12.69	11.37	28.01	22.78	50.36	45.53	70.27	67.7	88.15	82.48				8.78	12.91	77.72	82.09
																																14.75	30.63	28.08	57.54	52.17	86.41	81.5	97.17	97.83	98.87				10.18	6.69	81.15	54.06
																																		19.86	22.46	34.32	40.81	65.32
																																11.08	10.64	23.56	19.58	43.99	38.98	73.09	67.4	91.14	91.87				8.2	6.76	56.46	44.95
																																20.52	17.85	41.92	31.5	73.7	55.27	94.54	79.52	99.5	92.18				19.33	12.98	92.51	85.56
																																36.24	40.13	68.75	68.32	95.36	90.78	99.61	99.34	99.74	99.74				37.68	41.09	99.7	99.69
																																19.92	31.19	40.08	56.89	74.16	84.76	95.65	98.3	99.65	99.75				23.04	17.17	99.22	82.88
																																18.28	15.5	31.47	29.35	56.5	56.36	86.59	85.07	97.91	97.97				10.18	14.91	83.64	70.74
																																18.93	11.22	33.98	19.95	68.24	37.82	93.37	66.48	98.14	88.45				12.7	9.98	85.67	73.2
																																27.54	24.04	52.66	45.58	90.34	78.48	99.17	97.34	99.65	99.26				20.17	15.81	99.35	85.13
																																81.45	80.19	99.49	97.84	99.71	99.63	99.76	99.74	99.79	99.76				75.19	85.48	99.79	99.79
																																35.12	39.55	64.86	66.04	94.44	91.71	99.64	99.61	99.76	99.72				47.13	31.38	99.68	98.28
																																23.83	15.9	46.86	32.39	79.96	59.11	98.83	85.76	99.67	99.09				18.83	11.35	98.33	71.07
																																		24.95	20.28	46.99	36.7	75.31	65.41	90.71	85.53						87.81	72.81
																																20.83	11.7	41	24.27	76.34	45.32	96.28	78.56	99.34	95.72				18.6	15.8	91.51	87.79
																																35.93	30.99	66.46	57.21	93.27	82.28	99.49	96.44	99.71	99.28				11.35	28.53	83.79	99.1
																																24.03	21.12	45.26	40.87	82.35	71.15	97.68	93.43	99.59	99.63				13.26	16.08	92.36	92.4
																																19.95	16.44	39.12	33.24	72.28	58.98	94.82	86.3	99.65	98.11				12.96	9.69	91.7	72.02
																																		26.78	16.17	48.83	32.84	78.82	56.67	95.34	78.35						71.07	47.53
																																14.62	7.62	32.19	15.59	66.7	27.42	95.59	50.19	98.92	74.86				9.87	5.96	54.62	48.07
																																8.68	7.52	17.3	13.65	37.97	25.96	64.33	51.81	83.87	81.78				8.76	8.93	61.46	61.33

## Sheet: Figure 3
Figure 3B																																																	Figure 3C
Time (minutes)	LN-229-GLU1g/L
1.31055	202.344	223.449	250.103	238.475	228.748	238.449	278.154	253.118	266.718	221.218	270.188	249.282	264.488	252.262	134.279	150.108	112.757	124.519	129.361	115.163	187.238	146.425	170.082	124.214	165.601	175.917	172.932	163.691	160.316	142.721	154.435	87.3436	110.126	103.093	112.464	74.8073	128.036	147.298	145.544	173.132	139.765	100.727	131.673	161.915	178.336	162.11	107.434
7.77009	195.761	216.72	240.892	229.706	220.32	231.353	268.762	240.774	257.327	211.724	255.488	239.991	254.457	238.939	129.298	139.386	120.507	126.73	123.569	108.695	169.422	130.507	152.713	109.111	143.814	163.179	156.296	149.59	145.048	130.614	131.747	82.9488	104.903	97.2503	105.884	70.5919	119.612	139.291	139.945	164.973	133.28	96.7093	124.237	153.665	166.663	152.407	102.481		Mitochondrial Respiration mean
14.2286	197.619	214.404	240.607	229.179	220.605	232.756	264.521	237.662	252.07	212.262	255.231	235.029	249.481	236.058	130.643	141.851	130.812	136.938	128.788	107.577	158.939	123.213	141.854	105.746	137.386	154.611	143.669	141.577	136.947	124.792	122.665	82.0052	103.629	96.284	104.929	69.8831	117.439	137.81	138.978	163.69	132.488	96.0378	123.047	151.82	163.878	150.153	100.728
20.6876	197.801	214.506	241.047	231.004	220.304	233.988	265.046	239.332	252.364	213.119	254.136	233.116	247.623	233.863	140.108	149.7	142.143	147.099	135.999	113.261	153.686	120.947	139.746	107.509	138.378	151.63	139.459	138.803	133.632	125.392	122.072	82.0111	103.961	95.577	104.175	69.4127	116.878	137.896	139.983	163.532	131.939	95.846	124.073	152.589	162.318	148.965	99.8862
27.1461	199.428	215.667	242.26	231.252	222.475	234.386	264.402	239.881	252.516	214.705	256.098	235.403	248.48	233.354	145.83	157.162	148.134	155.155	143.223	119.808	151.981	120.996	142.876	108.54	141.229	147.695	135.481	135.359	128.649	123.668	120.343	82.8567	104.816	96.2283	105.314	70.3204	117.087	139.482	141.214	166.257	135.89	96.6737	125.526	154.564	164.003	150.154	100.931
33.6912	66.1322	74.7533	86.253	84.1435	75.9266	80.7184	117.681	97.4202	100.552	70.6766	100.713	95.5261	101.7	89.5849	73.3573	90.4849	72.5305	79.9738	70.9554	66.6622	103.748	85.1673	97.8066	74.2089	85.5486	99.6201	95.2407	94.2564	90.0871	87.2621	86.7809	22.258	28.1334	27.3046	30.2212	22.0089	32.5808	39.3533	43.2611	52.4916	55.165	28.468	33.6107	48.2683	52.6382	47.526	31.3908
40.1473	68.8197	75.0339	86.4783	82.7731	75.7818	82.1808	117.468	95.0344	99.281	75.5574	100.143	92.3763	100.544	88.8866	70.6998	87.0278	66.5525	74.3522	69.56	66.5521	102.26	85.1547	98.3105	74.4436	86.8211	100.837	95.3538	94.3958	90.5222	88.3281	87.2792	21.6479	29.4213	26.7612	29.4805	21.3783	31.1588	40.3038	43.0386	52.5048	53.991	28.9679	35.2763	48.8745	51.2754	46.6578	29.6853
46.6053	68.7291	72.7617	86.3127	80.6392	76.2601	84.7448	116.728	96.4969	97.9961	73.4469	97.7556	92.6628	99.7761	89.488	68.2533	83.8458	63.7776	71.1677	66.2057	65.5237	104.134	85.7419	96.2229	75.222	84.0837	99.7326	95.7822	93.222	91.2049	87.2775	87.1679	23.6936	32.5822	27.9505	30.9218	22.6669	32.7902	41.8621	44.7159	55.1869	55.5468	30.7115	37.2644	51.3188	53.0634	48.8141	31.3975
53.0597	67.8464	72.2037	82.7864	79.3635	74.621	77.9689	113.147	94.3596	96.1182	73.947	94.9023	88.3796	96.7082	88.2592	64.1122	82.312	61.3542	67.0862	62.1374	59.9767	100.629	81.7577	93.0379	71.9273	80.8789	96.7468	93.4534	91.3108	87.7609	84.5219	84.8297	24.4304	32.4789	28.7381	31.5071	22.7422	34.2192	41.6077	43.994	55.4432	55.8486	30.7211	36.6258	51.0683	53.2401	48.452	30.734
59.5187	65.705	72.2318	82.2758	77.4447	73.5199	76.6185	113.123	90.5977	95.5509	72.2755	92.7593	86.7082	94.9783	86.1701	62.9236	78.9891	58.192	64.3923	60.322	58.8299	96.9598	80.2668	90.0199	70.6269	78.0136	93.7856	91.6429	91.0134	86.786	82.6396	83.8001	23.0837	31.2911	28.2715	30.745	22.0018	32.9045	39.8796	42.8582	53.9433	54.3509	29.9367	35.7031	48.8478	51.9175	46.532	29.5475
66.0543	444.469	463.074	433.145	508.459	462.404	428.623	430.809	317.723	414.204	398.956	530.828	455.34	423.83	438.493	379.845	421.051	359.835	409.259	356.594	286.235	370.899	295.929	375.615	243.526	355.666	308.431	348.777	354.115	254.812	336.039	273.124	166.358	211.745	199.465	238.371	135.776	235.59	229.288	270.922	269.31	136.515	190.779	200.038	245.249	308.694	277.633	180.723
72.5117	429.546	421.793	456.207	434.466	486.173	438.329	407.937	390.328	421.217	376.64	474.353	429.786	462.297	437.092	322.431	364.198	286.999	327.497	288.472	288.258	334.452	273.296	323.728	267.003	378.002	321.347	288.834	278.083	270.563	267.21	268.114	174.39	210.537	192.712	208.828	129.349	227.286	217.081	238.726	286.524	148.199	182.891	207.101	228.929	288.813	245.194	168.688
78.9746	409.781	446.397	457.455	451.835	463.545	414.299	451.941	439.955	457.385	380.924	457.196	425.054	457.459	435.946	299.06	333.014	269.064	304.656	283.742	299.576	304.912	257.76	300.659	257.2	354.074	292.926	248.571	240.022	252.316	236.177	259.319	164.871	206.533	185.484	196.031	136.573	232.534	229.478	232.853	296.607	164.76	180.33	221.308	237.329	284.333	243.712	172.755
85.4347	406.976	459.223	465.222	484.652	449.074	404.815	480.311	465.484	485.764	377.555	462.578	429.238	462.12	442.092	263.295	297.735	247.208	273.411	260.357	267.833	280.88	239.955	273.316	241.351	321.786	271.555	223.616	218.104	230.525	212.135	247.181	155.438	196.546	176.595	186.943	133.117	223.644	230.564	230.486	289.76	171.687	176.074	228.397	241.28	279.545	243.744	173.802
91.8984	402.402	456.909	468.333	490.715	446.766	398.554	486.519	469.053	489.069	370.419	468.306	432.223	469.205	446.495	239.921	274.332	225.608	249.826	233.753	238.521	257.211	219.278	249.711	228.678	284.086	257.315	209.607	208.91	215.783	196.11	237.659	148.632	188.346	171.163	180.947	126.885	216.277	221.738	227.996	281.805	172.735	170.063	221.68	240.53	273.271	242.274	172.314
98.4384	50.646	57.2349	64.8504	60.1885	55.3124	55.7613	98.8244	74.4277	78.3258	56.7242	76.6608	70.3503	82.6474	70.7676	42.9858	61.276	43.3834	48.7112	42.4956	101.957	64.2392	54.1319	61.1824	47.2647	55.0466	66.2448	63.2622	62.5298	58.9322	55.5006	54.4308	15.5099	21.6462	20.326	22.1973	15.6743	56.3446	23.4974	28.0337	38.3211	41.9588	21.6976	25.6857	35.6012	36.6544	36.6375	20.4186
104.902	51.9925	56.9768	64.7661	64.4824	54.7888	61.8809	99.2879	74.3718	78.8865	58.512	77.9332	70.7343	81.2646	71.2322	45.3663	63.087	44.7582	49.525	42.9175	48.9422	65.7133	54.9544	62.4824	47.3819	57.9973	65.6172	62.4998	61.9137	60.2064	54.3629	54.6434	14.6832	21.7597	19.0884	20.6769	15.7078	28.102	24.6345	28.0258	37.7643	42.4694	21.6417	24.5738	35.3303	35.8316	34.7279	20.2285
111.368	50.2124	54.7921	62.5393	59.8218	55.2068	60.5771	94.4557	72.2231	76.2019	58.2953	72.9952	66.868	76.388	65.0417	43.7756	61.2467	43.1426	48.0819	43.2857	42.2379	63.2783	53.368	58.9654	47.0005	53.7042	63.7961	59.8628	58.8734	57.3629	53.2728	52.3175	14.0482	21.2985	18.8358	19.682	15.3227	25.2981	23.7228	27.2451	37.343	41.8083	20.9032	23.4379	34.5636	35.2213	33.309	19.3866
117.833	47.4609	51.6267	58.7386	57.8515	48.6032	56.1882	90.1458	70.2817	71.2444	53.5307	67.9097	61.4603	70.1312	62.6561	41.614	58.825	40.8252	45.6778	41.6431	42.344	60.1879	51.991	56.4746	45.4771	51.9347	60.9467	56.8385	55.8584	54.6355	52.2212	50.1462	13.1849	20.1779	17.6494	18.562	14.2204	23.0353	21.8585	26.3536	35.4331	40.9488	18.9761	21.9276	32.7072	32.9837	30.6089	17.6525
124.299	42.9205	48.7281	54.3463	51.5563	47.7054	51.4245	85.1256	63.5846	65.612	50.4976	63.3651	58.8056	64.1467	56.4375	38.3601	54.9367	37.0928	41.9929	36.6936	36.4185	55.7471	49.1953	51.8293	40.8802	48.151	57.838	55.2374	51.4613	50.9119	47.8882	48.1	12.0753	18.2489	15.9223	16.5816	13.254	21.1361	19.3149	23.6315	33.1079	39.6016	17.7141	20.0333	30.4336	30.2027	27.4303	15.9733

Time (minutes)	LN-229-GLU 4.5g/L
1.31055	264.947	259.425	263.754	271.384	365.966	359.274	323.578	315.378	314.747	312.723	308.934	332.504	336.924	311.271	203.125	202.968	239.446	262.182	312.461	228.56	233.367	226.073	261.091	251.641	241.623	210.399	289.693	352.796	140.93	173.793	189.925	215.285	195.591	151.724	291.935	265.087	194.692	199.399	212.543	175.05	280.969	159.431	171.921
7.77009	255.37	246.179	251.12	264.527	345.259	329.342	291.823	289.161	288.869	297.69	290.031	311.38	317.366	293.634	195.168	200.008	227.328	250.248	299.618	223.905	229.364	219.471	252.689	246.409	233.649	205.673	281.002	349.722	133.155	165.553	179.922	201.559	184.385	143.648	276.276	254.913	180.237	184.395	203.458	165.51	267.956	150.892	163.044
14.2286	253.542	243.013	249.56	262.053	328.91	314.482	280.887	279.096	278.702	288.415	278.575	299.022	303.92	283.513	194.577	201.695	227.172	250.698	302.174	225.054	231.409	220.871	250.901	249.341	234.363	205.47	280.191	351.457	130.912	163.33	177.54	198.455	179.682	140.773	273.056	250.365	176.573	179.68	200.716	162.701	263.458	148.355	160.425
20.6876	252.603	242.326	249.898	259.431	321.624	309.416	272.71	275.493	271.464	282.265	274.522	291.932	298.162	277.284	198.933	208.456	231.335	259.151	309.188	230.679	238.394	225.58	255.404	253.81	237.948	209.043	283.372	359.492	130.194	164.159	176.994	196.26	177.693	138.066	271.62	248.993	175.165	177.605	199.064	160.156	261.921	146.891	157.391
27.1461	255.826	245.66	250.065	262.253	317.502	304.66	270.49	270.673	271.325	276.524	269.53	286.507	294.697	274.125	203.142	214.491	236.391	261.903	314.49	234.693	243.088	228.729	259.941	256.357	242.461	212.07	287.23	364.938	130.242	165.559	179.285	196.078	178.103	137.832	272.138	250.614	175.12	176.917	202.783	160.329	263.108	147.058	158.112
33.6912	87.9452	93.2208	102.214	102.576	143.422	133.134	119.717	114.55	115.764	117.666	112.168	122.507	128.193	119.664	105.284	102.205	114.695	120.806	116.143	97.9835	106.324	112.106	113.347	99.264	122.213	88.4503	132.664	144.433	37.5452	51.5228	56.2865	62.289	63.7415	39.5372	78.8192	80.5686	56.5332	54.1399	60.4071	45.659	77.6496	42.7696	42.8126
40.1473	89.2494	93.1441	97.2452	100.145	140.762	134.163	117.316	115.03	113.696	118.905	114.791	123.343	126.593	117.832	91.178	99.4225	111.634	117.795	112.927	93.7176	102.275	91.295	108.498	99.7903	90.1961	78.9805	110.248	138.738	36.7017	51.4273	54.7866	63.0605	62.6037	38.8254	75.2228	76.3784	54.9271	52.0607	60.483	43.7822	71.9592	41.5332	42.241
46.6053	90.4758	90.7386	96.2648	98.9969	134.04	128.834	112.372	112.252	112.237	113.757	110.298	118.404	122.165	113.391	90.0818	95.7327	111.225	114.675	112.306	91.7451	99.6965	92.0303	106.665	99.695	89.2742	78.7277	109.847	136.158	36.6	53.774	56.8487	63.7219	63.5767	40.3302	80.4065	81.5379	56.0605	53.4639	64.1342	46.4487	75.1447	41.8588	43.5461
53.0597	85.3539	86.4371	95.4221	93.5569	128.824	123.042	110.47	110.386	108.503	110.239	106.092	115.551	120.325	112.009	86.2264	93.4866	107.009	111.506	110.016	89.8025	97.5885	88.6467	102.187	96.7565	88.3928	78.062	107.864	132.216	38.2761	53.661	55.423	63.7772	64.2151	41.0577	81.078	81.4907	56.8336	54.7674	62.8945	47.9536	75.9276	43.6064	45.0072
59.5187	85.7024	87.3314	94.5599	92.6069	128.886	123.159	107.676	108.878	105.004	107.433	106.308	112.181	117.971	106.844	84.9926	93.3207	105.749	110.708	109.762	89.3986	98.3472	89.0126	102.008	99.5777	85.6628	77.5746	108.352	133.411	37.9836	51.3413	53.7357	62.093	62.5683	39.1506	76.6037	78.296	55.7944	52.2462	60.093	45.6725	74.9303	43.3877	45.3095
66.0543	482.634	513.695	406.556	502.283	465.032	499.77	423.846	382.003	595.11	477.028	521.437	500.905	475.932	598.894	169.791	217.978	258.893	288.146	391.222	203.118	325.979	285.66	301.806	319.412	255.028	284.323	450.721	466.079	185.925	224.71	293.096	245.634	279.027	224.688	487.001	269.481	329.269	261.178	296.685	313.251	548.934	263.169	338.24
72.5117	535.33	486.668	468.421	532.493	513.724	541.593	476.938	444.079	538.576	478.123	517.868	495.716	490.258	528.432	180.514	220.366	285.666	291.835	360.149	214.641	304.227	257.035	286.209	309.058	272.668	280.313	421.007	498.582	208.036	240.44	278.956	285.38	268.997	209.947	447.592	333.638	304.069	269.909	291.468	300.457	525.564	269.266	307.243
78.9746	653.901	558.907	548.884	617.308	558.779	585.857	495.493	487.41	564.223	501.164	525.328	509.365	528.942	507.544	188.563	228.929	297.059	299.75	357.42	219.926	304.734	259.287	293.718	319.835	290.261	306.603	435.674	510.675	220.465	250.503	279.284	302.272	275.26	211.514	446.326	366.156	296.493	276.209	299.814	316.527	537.668	278.299	303.139
85.4347	673.271	558.785	559.512	612.75	598.882	633.243	532.695	535.486	571.638	520.746	537.481	524.494	560.027	511.571	192.664	236.383	300.942	304.826	367.891	227.169	311.979	264.279	300.517	337.487	294.822	319.008	437.135	528.054	228.06	256.394	281.608	310.41	282.131	217.058	459.582	383.024	296.966	281.896	307.232	311.01	531.571	289.682	312.123
91.8984	646.1	550.651	554.582	594.434	649.342	667.044	556.185	563.181	555.053	538.264	554.427	546.865	588.033	512.541	195.819	243.491	303.414	308.534	369.524	233.188	320.271	273.105	310.68	339.239	286.112	310.077	426.985	543.354	241.639	261.888	283.168	314.85	286.541	219.803	457.825	396.355	299.571	289.923	316.783	298.967	511.31	283.942	300.215
98.4384	64.9939	73.0869	73.9831	75.7077	111.894	100.695	84.7341	82.5534	86.2596	93.5572	84.802	85.7147	93.448	89.5816	60.0367	67.1111	79.5747	90.3053	83.1904	54.0013	73.4203	61.4769	79.7378	68.5854	52.8895	53.1852	80.9249	95.603	27.3564	31.2475	36.0149	41.0327	48.0571	27.2848	42.3298	49.4389	37.7829	34.8742	37.3903	26.4975	46.3601	27.2468	29.0819
104.902	69.4662	71.3669	74.92	75.1133	104.687	99.9667	82.8667	82.6216	83.3495	89.1613	86.0314	87.2419	94.4777	87.5632	57.81	63.1783	81.9225	84.771	78.0498	56.7403	73.912	64.0404	78.3354	69.5493	55.1603	55.5973	83.8184	100.517	27.7212	34.1786	37.1062	42.804	48.3734	26.946	49.5957	53.4412	38.4571	36.4435	39.0194	28.5898	49.62	28.9335	29.6812
111.368	66.9017	67.1007	69.3733	72.6333	98.5792	96.4837	79.4411	79.0155	81.7473	84.3515	81.864	84.2341	88.7738	82.3012	56.4192	61.4151	77.6318	81.2029	75.6734	56.7657	72.0939	61.4744	75.4283	70.9599	56.9447	56.3643	81.0881	98.4938	26.4495	34.413	36.2379	42.5536	47.4473	25.823	47.947	51.7688	38.783	36.1446	39.7864	28.9672	49.9168	29.749	30.5539
117.833	61.4789	62.1496	65.8018	67.4029	93.8919	90.1033	76.569	74.0153	76.4174	80.0387	78.5598	79.7014	82.3384	78.2487	52.5104	58.9935	73.355	76.1368	71.8846	53.8813	68.888	60.8941	73.7503	67.661	53.2294	51.7756	76.6943	95.9371	24.9072	32.9876	34.4875	38.3612	45.3486	23.6247	45.6641	50.6922	36.0252	33.6723	36.4889	28.84	46.6939	27.4474	27.8331
124.299	54.4178	58.0127	61.0369	61.1661	87.8347	83.3941	70.5232	73.1912	71.2676	73.449	71.6125	72.7534	78.521	73.0813	49.6073	54.4988	72.2783	73.4003	67.4686	50.6411	65.4573	56.2473	67.8996	64.616	50.0721	46.7476	70.296	88.8922	23.2816	29.5076	31.4532	36.3114	41.6999	21.0126	41.6867	45.6873	33.4139	30.7336	34.3032	25.17	42.0114	25.412	24.8767


Time (minutes)	G-142-GLU 1g/L
1.31055	161.59	196.492	321.366	405.686	451.477	293.515	0.516448	322.573	311.001	347.401	310.317	320.456	315.404	346.073	337.421	315.915	314.979	355.077	310.393	321.348	318.696	360.393	415.329	332.244	489.465	493.118	506.448	499.365	424.385	403.092	508.587
7.77009	146.969	174.893	298.323	375.885	409.886	263.668	3.08082	301.668	286.945	320.135	279.257	284.723	289.886	321.679	313.434	295.311	294.979	327.524	298.076	306.923	295.267	342.868	388.3	322.518	465.809	460.345	466.744	462.039	404.408	387.961	466.251
14.2286	144.113	170.612	294.816	367.384	392.113	252.259	5.64765	294.961	278.591	309.409	266.771	272.157	280.571	305.319	299.508	282.461	287.892	313.462	290.322	310.55	298.558	341.195	392.7	324.16	475.012	468.063	463.938	459.637	409.878	387.466	458.891
20.6876	144.227	170.534	293.711	365.538	387.264	249.468	8.21111	290.903	277.498	304.735	263.088	265.046	278.181	298.154	294.484	272.538	284.096	306.443	284.251	314.352	302.241	345.974	391.434	328.182	481.678	475.743	468.241	467.465	412.842	391.13	461.425
27.1461	144.801	170.843	294.647	365.73	389.22	249.196	10.7754	290.801	273.548	302.206	259.34	261.71	276.552	291.683	286.988	266.19	279.85	296.302	279.776	315.813	307.481	349.06	399.202	329.895	487.207	482.391	476.314	477.106	416.377	395.065	468.824
33.6912	114.128	92.4266	136.73	194.54	171.561	123.218	13.3762	104.199	79.3814	109.861	103.244	80.8837	101.528	141.417	136.731	139.619	111.8	144.91	140.007	102.868	99.5677	117.873	122.048	108.01	167.338	168.29	179.559	173.472	136.822	140.526	183.741
40.1473	58.5561	65.9997	109.579	141.088	151.779	99.6741	15.9403	100.779	80.9999	107.303	97.8851	72.1517	97.1746	133.604	134.188	125.95	108.595	141.811	133.524	106.606	104.359	124.413	131.481	113.217	173.197	175.817	183.928	181.704	146.516	145.722	188.239
46.6053	50.7139	64.2126	107.364	135.716	149.18	96.9725	18.5049	100.248	78.581	106.096	96.9923	67.43	96.2573	129.187	127.824	120.973	107.797	136.796	127.827	105.799	102.683	121.01	129.156	114.424	170.994	173.205	180.177	179.446	142.96	143.707	182.152
53.0597	49.6345	62.4059	105.72	132.327	144.083	94.6303	21.0702	96.0877	75.6766	101.151	92.9928	64.4873	93.6248	123.482	123.615	114.611	104.811	131.996	121.079	102.484	99.5039	117.861	123.808	109.241	165.548	165.496	170.528	172.508	138.322	135.552	172.833
59.5187	48.4486	61.5643	103.896	128.098	138.909	90.5727	23.6394	94.2723	71.4909	100.188	89.8879	61.3929	90.5602	119.243	119.678	111.145	102.848	128.248	116.008	98.7514	96.148	114.653	118.205	102.808	156.598	161.352	164.272	165.197	133.388	131.359	165.493
66.0543	487.67	517.915	869.929	1071.27	1148.86	710.158	26.2368	667.892	758.68	659.539	510.33	693.255	698.109	624.284	687.368	610.249	697.639	548.505	656.473	695.767	703.052	678.761	813.586	650.045	881.942	791.231	829.763	828.21	701.546	626.094	736.213
72.5117	454.04	523.853	886.91	1055.89	1094.67	631.276	28.8025	720.188	760.409	764.813	639.865	739.701	747.863	621.864	621.899	651.593	730.194	597.302	612.244	505.097	538.053	559.038	735.759	477.889	645.146	640.955	732.247	709.41	584.13	528.174	634.256
78.9746	439.053	517.999	884.182	873.96	1021.56	585.924	31.3717	790.271	825.485	838.938	709.952	803.781	787.812	667.17	654.435	636.838	719.999	646.018	571.981	450.667	465.132	559.154	707.458	414.279	610.118	613.645	674.075	699.784	521.649	470.708	579.323
85.4347	416.603	491.421	844.862	835.675	972.45	567.696	33.9382	779.931	823.536	826.331	709.054	793.771	779.457	677.548	670.002	622.885	727.714	664.49	553.594	438.198	431.651	553.743	678.158	400.31	606.789	602.156	640.983	690.56	493.294	434.958	551.093
91.8984	393.772	463.025	800.499	822.599	926.606	548.069	36.5076	744.788	790.097	784.089	682.027	758.729	736.536	663.105	658.227	605.757	714.292	656.26	542.758	423.026	411.593	532.213	643.796	395.687	594.405	593.2	616.021	669.333	470.158	420.965	533.984
98.4384	50.2437	72.0441	144.329	116.912	116.027	87.0721	39.1065	122.957	88.5108	126.856	117.697	90.2283	104.856	153.24	139.153	133.815	133.193	139.841	139.309	62.0696	54.9769	83.1839	76.6052	70.7713	108.161	104.816	118.534	108.577	86.9101	91.3193	113.226
104.902	44.0125	58.3482	106.466	114.784	122.922	81.1295	41.6758	115.757	87.6024	116.39	103.854	81.9009	103.489	133.798	126.873	121.02	123.659	134.217	126.957	68.572	59.5981	86.8272	78.6736	72.5331	114.39	107.639	117.869	117.514	92.4682	93.5382	117.343
111.368	42.5131	55.8285	98.8847	110.331	119.41	78.9856	44.2462	110.484	85.8254	110.23	98.1959	72.9544	101.268	126.791	123.242	116.032	121.219	130.08	119.49	64.1806	60.0461	84.4712	80.3624	71.0525	105.47	107.392	113.578	114.737	89.3366	88.6236	111.881
117.833	39.0008	51.861	92.2567	101.894	111.058	73.3606	46.8156	102.197	79.8509	103.939	89.8657	65.888	98.9717	119.121	116.457	106.872	114.711	122.15	110.139	64.2669	57.5851	80.9381	71.0486	67.6523	102.472	101.59	108.214	107.095	84.8337	85.1329	108.159
124.299	36.0141	48.2101	85.019	94.5191	103.652	68.4428	49.3847	93.0979	70.9575	93.8868	83.5223	55.5412	89.1325	110.481	108.532	99.1786	107.43	114.699	102.621	59.2459	52.8313	79.146	69.0766	62.4	93.4544	94.8746	99.7985	102.555	81.5163	79.9247	100.287
Time (minutes)	G-142-GLU 4.5g/L
1.31055	389.21	535.793	500.938	334.952	395.784	221.972	910.303	732.588	483.236	169.458	413.1	666.458	444.441	350.071	376.807	414.813	358.363	351.843	402.74	411.928	380.742	365.621	352.699	378.35	397.2	465.376	354.567	388.772	387.496	410.889	440.283	513.799	610.136	581.804	520.956	582.277	481.529	629.998	588.018	567.075	553.829	505.147	511.435
7.77009	360.8	482.988	451.423	306.899	358.16	207.99	843.335	664.605	444.959	159.433	388.155	616.407	414.937	319.18	347.081	377.363	334.91	335.843	375.119	373.46	352.134	337.849	327.143	363.485	382.254	420.172	345.677	365.599	359.845	389.217	417.506	471.672	549.362	527.469	480.435	524.132	447.599	593.199	553.838	524.208	519.598	476.036	462.211
14.2286	356.728	456.695	427.863	290.26	336.744	204.822	785.828	633.831	423.385	156.898	381.927	606.426	404.569	302.522	333.811	363.018	323.467	325.524	358.562	348.645	334.712	323.351	313.321	349.42	370.709	398.47	332.285	351.472	351.21	390.407	420.266	457.791	530.751	510.365	467.027	506.509	444.272	579.302	538.633	504.798	509.536	465.051	445.919
20.6876	353.559	448.844	418.166	285.018	325.921	204.245	767.791	625.6	413.921	155.292	379.162	603.244	402.183	295.509	328.813	356.481	316.261	322.927	348.54	337.784	324.803	317.358	308.544	341.658	363.267	385.742	323.958	345.409	344.129	394.962	425.335	456.366	529.971	510.573	464.817	505.91	450.608	576.155	535.347	500.868	505.983	462.682	453.73
27.1461	352.717	444.618	416.132	282.963	322.277	204.986	760.831	625.213	411.478	155.28	379.597	603.818	404.397	291.912	325.579	353.297	315.035	319.604	338.669	332.425	320.385	308.215	306.81	334.944	352.65	374.088	318.546	337.048	342.328	397.841	430.516	463.046	542.104	522.263	473.935	513.903	458.987	581.647	544.427	510.822	511.897	469.396	459.673
33.6912	190.021	242.57	213.188	130	159.46	135.234	481.784	342.747	232.289	80.3122	245.805	288.642	247.227	106.594	113.792	98.7656	88.0545	95.7374	126.613	128.599	109.19	102.809	91.4003	131.811	136.135	139.348	122.093	121.686	96.9289	103.067	113.081	144.314	167.286	159.922	146.89	152.536	127.231	183.13	157.14	158.928	165.169	150.971	137.552
40.1473	116.312	159.25	139.839	96.1976	106.388	94.6976	364.851	214.841	150.936	50.7272	168.233	196.002	146.781	81.7502	95.7357	89.9931	82.1508	91.0577	113.316	107.456	99.7859	96.6839	84.2754	113.457	123.643	130.85	111.327	112.007	93.6003	104.432	116.491	146.907	170.603	160.455	147.889	155.348	130.204	182.527	162.187	160.656	163.617	151.095	138.552
46.6053	101.11	133.476	128.408	90.2483	93.8028	64.3501	258.139	188.577	125.162	44.5134	126.665	180.934	118.957	81.149	95.0128	91.3413	80.3004	90.9703	107.985	101.82	96.2418	93.7406	83.8328	108.609	117.147	124.722	106.397	108.866	92.0875	105.415	111.766	144.637	168.781	160.107	144.726	151.838	124.96	176.963	156.043	153.197	158.933	144.795	135.981
53.0597	96.5329	125.501	122.959	86.7377	90.5414	58.6509	211.197	180.935	117.829	43.228	112.281	174.035	110.461	77.4362	90.7108	88.9725	79.9133	90.4049	103.147	96.1406	91.3356	90.1553	82.4205	103.263	110.98	119.085	102.642	103.791	90.1224	98.6346	108.294	138.213	159.77	147.778	133.182	143.564	119.644	165.573	144.44	144.527	148.058	135.583	125.73
59.5187	93.7171	120.945	118.063	84.0846	86.5729	57.5647	208.427	175.332	113.654	41.9936	106.855	169.044	106.128	76.8356	90.2531	86.1949	77.7037	89.1866	102.841	94.0546	89.8558	89.6462	80.4785	98.5055	107.996	116.436	100.624	102.21	90.058	93.5932	102.708	131.694	153.615	141.92	129.837	136.981	112.2	159.77	137.837	136.604	143.84	128.771	121.985
66.0543	1088.37	927.214	1088.23	746.971	825.519	546.246	1579.62	1556.13	830.064	426.368	1049.88	1684.06	1242.42	707.161	872.993	980.455	704.705	857.001	782.78	839.098	636.535	844.796	763.176	754.865	650.968	593.49	777.916	916.963	829.668	684.267	639.224	692.584	866.179	957.841	714.2	804.128	564.119	940.726	937.31	697.376	676.318	703.644	510.604
72.5117	1061.9	974.29	1117.21	699.258	829.088	572.949	1748.54	1652.72	900.232	478.954	1039.89	1790.11	1235.61	798.377	874.971	913.683	762.723	883.033	832.192	787.663	667.288	800.932	827.068	703.158	708.96	723.003	755.651	843.067	830.739	624.803	644.8	684.732	790.815	871.662	687.429	722.189	575.419	851.471	788.722	686.677	667.444	604.977	498.768
78.9746	1017.28	1020.35	1087.16	676.552	818.581	585.552	1831.48	1646.55	941.986	502.197	1104.87	1781.43	1225.68	887.845	938.434	966.553	841.436	950.424	825.817	778.314	703.288	798.553	869.506	696.108	723.938	788.637	744.792	796.357	839.439	657.137	696.675	680.136	788.802	821.414	684.468	699.1	599.781	819.372	746.149	679.75	665.595	571.699	505.902
85.4347	996.753	1043.11	1059.7	668.389	811.538	573.385	1864.83	1622.07	993.418	474.74	1085.79	1690.87	1203.88	915	961.726	1034.23	915.633	975.679	817.88	781.909	731.861	810.884	930.908	703.838	732.642	823.834	741.033	778.119	924.962	652.614	692.689	679.508	782.355	804.899	677.691	693.971	606.202	809.409	728.289	671.984	661.443	562.799	532.403
91.8984	940.5	1047.1	1030.55	663.338	806.388	537.521	1875.96	1584.65	1039.75	441.417	1021.41	1582.72	1139.89	887.778	932.611	1018.44	915.756	951.216	820.655	800.195	762.058	841.036	915.285	716.491	737.994	840.534	741.075	785.41	954.332	612.134	652.697	679.411	776.333	775.953	671.225	682.25	575.046	802.655	722.008	658.5	656.347	562.946	537.399
98.4384	110.879	228.922	136.535	132.741	116.121	76.735	279.026	224.821	163.283	49.4304	136.602	240.649	137.599	175.714	208.142	164.284	145.514	165.444	197.643	205.311	172.489	188.062	166.795	191.346	191.918	196.296	175.968	236.785	210.729	90.7286	93.5263	125.881	145.95	130.23	119.288	127.829	108.68	155.519	126.255	129.055	141.452	129.645	119.147
104.902	113.025	149.415	142.727	108.956	109.772	70.0357	252.112	210.031	137.072	49.3959	129.385	216.316	131.967	129.868	153.019	143.257	128.461	150.804	160.972	145.793	139.66	150.155	138.206	153.313	162.5	170.492	153.668	167.951	149.134	91.4141	99.669	126.488	148.569	131.767	118.595	125.932	109.693	157.061	127.723	132.231	134.418	123.496	112.684
111.368	111.615	142.19	138.711	104.423	105.356	68.8671	243.23	206.846	132.822	49.051	126.165	208.212	130.964	121.828	143.39	135.679	120.596	146.769	151.662	137.65	131.569	139.947	132.359	142.578	153.893	160.314	146.795	156.242	144.482	87.7244	95.5848	121.577	143.3	127.965	118.057	120.998	104.838	149.182	119.375	125.889	129.125	115.291	110.513
117.833	103.273	130.441	129.829	98.9911	95.6975	63.509	227.194	192.509	124.768	46.5926	116.725	191.931	120.925	113.665	133.97	127.903	112.864	134.552	141.989	127.751	124.676	130.463	123.531	133.9	144.839	151.279	137.062	145.933	137.651	84.8229	91.3183	115.197	134.55	117.79	110.809	116.747	101.559	138.819	110.722	119.037	124.132	107.29	104.816
124.299	96.2734	121.13	121.827	92.1593	88.9662	59.7715	214.303	180.068	116.901	42.1718	108.021	177.276	110.572	104.616	126.495	116.516	101.933	125.115	131.78	120.816	115.571	124.456	114.887	123.773	138.063	141.398	128.401	136.192	130.5	79.5786	86.1264	106.822	127.321	112.916	103.065	105.709	92.8189	132.327	100.576	114.082	116.684	98.117	98.6921
[truncated: 51 more columns]

## Sheet: Figure 4
Figure 4A		Also see "MRM parameters" tab						Figure 4B		Also see "MRM parameters" tab			Figure 4C		Also see "MRM parameters" tab			Figure 4D		Also see "MRM parameters" tab
		Expt	Samples	Complete	NAM-Free				Complete	NAM-free	Expt			Complete	NAM-free	Expt			Complete	NAM-free	Expt
NAM medium content (AUC)		1	D_0_Fresh_1	3.63346e+07	59890.2			intracellular NAM (nmol/mg protein)	0.084	0.029	1		intracellular NAD+ (nmol/mg protein)	1.82	1.11	1		intracellular M-NAM (nmol/mg protein)	0.0518	0.0022	1
			D_3_Inc_1	3.71312e+07	66701.2				0.101	0.028	2			2.31	1.34	2			0.0731	0.0014	2
		2	D_0_Fresh_2	3.65856e+07	85124.3				0.068	0.028	3			2.02	1.23	3			0.0723	0.0019	3
			D_3_Inc_2	3.91001e+07	47103.8				0.072	0.032	4			2.62	1.59	4			0.0985	0.0023	4
		3	D_0_Fresh_3	3.18448e+07	82352.1
			D_3_Inc_3	3.41529e+07	72885.7
		4	D_0_Fresh_4	4.06098e+07	93942.3
			D_3_Inc_4	4.36931e+07	70450.3
		5	D_0_Fresh_5	4.35261e+07	83791.7
			D_3_Inc_5	3.80394e+07	80568.3
			Average	3.81018e+07	74281
			90_347_2FUI_D_3_Blank_Sup_1_NAM	96794.2	51941.9
			135_455_3FUI_D_3_Blank_Sup_1_NAM	83167.1	107659
			168_605_4FUI_D_3_Blank_Sup_1_NAM	72304.2	129014
			189_647_5FUI_D_3_Blank_Sup_1_NAM	81820.8	87226.3
			Average	334086	375841
			Average	3.77677e+07	-301560
			Expt
			1	3.66361e+07	11353.9
			2	3.77597e+07	-41544.8
			3	3.29266e+07	-51394.8
			4	4.20696e+07	-46817.5
			5	4.07009e+07	-5046.25
					Those negative NAM-free values don’t mean there’s negative nicotinamide.
					They’re an artifact from blank/baseline correction and calibration at concentrations below the detection limit.
					One can also represent as: NAM-free measurements were below the limit of detection and are plotted as 0 (values < LOD).
					or
					Report as “n.d.” (not detected) or “BQL/BLQ” (below quantitation limit) instead of numbers.

## Sheet: Figure 5
Figure 5A		Also see "MRM parameters" tab					Figure 5B													Figure 5B													Figure 5C					Figure 5D					Figure 5E
									Bands of LN-229 cells cultured in complete (left) and Met-free (right) DMEM shown in Fig 5B
		Complete	Met-free	Expt					Left: PageRuler™ Plus Prestained Protein Ladder from Thermo Fisher																									Complete	Met-free	Expt			Complete	Met-free	Expt			Complete	Met-free	Expt
Met medium content (AUC normalized to ISTD)		6.58614	0.019339	1					Right: Precision Plus Protein™ Dual Color Standards from Bio-Rad											Tubulin (for MME)													Rel. protein expression MME to Tubulin	1.54	0.34	1		Rel. protein expression SDME to Tubulin	1.33	0.48	1		Rel. protein expression ADME to Tubulin	1.35	0.45	1
		5.82868	0.0163385	2			MME																											1.24	0.71	2			1.26	0.71	2			1.21	0.72	2
		6.15102	0.000430392	3																														1.46	0.54	3			1.07	0.88	3			1.42	0.59	3
																																		1.13	0.8	4			1.45	0.38	4			1.44	0.44	4
																																		1.15	0.86	5			1.31	0.7	5			1.34	0.72	5
																																		1.24	0.8	6			1.28	0.77	6			1.11	0.83	6
																				Tubulin (for SDME)
							SDME
																				Tubulin (for ADME)
							ADME

## Sheet: Figure 6
Figure 6A		Also see "MRM parameters" tab				Figure 6B		Also see "MRM parameters" tab			Figure C														Figure 6D					Figure 6E													Figure 6F
												Bands of LN-229 cells cultured in complete (left) and Trp-free (right) DMEM shown in Fig 6C																			Left: PageRuler™ Plus Prestained Protein Ladder from Thermo Fisher												Gene_names	Uniprot_Ids	log2(Trp-free/complete)	adjusted p value	-log10(adjusted p value)
		Complete	Trp-free	Expt			Complete	Trp-free	Expt			Precision Plus Protein™ Dual Color Standards from Bio-Rad														Complete	Trp-free	Expt			Right: Precision Plus Protein™ Dual Color Standards from Bio-Rad												HSPA1B	P0DMV9	-2.84603	0.000163226	3.78721		Proteins highlighted in Fig 6F
Trp medium content (AUC normalized to ISTD)		6.05728	0.214613	1		intracellular Trp (ratio/mg protein)	353.95	102.22	1																Rel. protein expression eIF2α-pS51 to Tubulin	0.2	1.73	1															HSPA8	P11142	-1.3276	0.000533819	3.27261
		5.31517	0.0604938	2			340.41	38.46	2		eIF2α-pS51															0.68	1.42	2		eIF2α-pS51													FN1	P02751	-1.59343	0.000870579	3.06019		Total nascent proteome:
		5.68607	0.0855922	3			399.38	55.05	3																	0.6	1.47	3															MYH9	P35579	-0.613143	0.00094439	3.02485		Significantly down:
							399.38	55.16	4																	0.79	1.21	4															HSPB1	P04792	-1.83781	0.00094439	3.02485		Significantly up:
																																											BAG3	O95817	-1.38359	0.00094439	3.02485
																																											LMNA	P02545	-0.582891	0.00094439	3.02485
																																											PDIA4	P13667	-0.977732	0.00094439	3.02485
																																											FLNA	P21333	-0.570997	0.00094439	3.02485
																																											HSP90AB1	P08238	-0.823018	0.00094439	3.02485
																																											VIM	P08670	-0.592037	0.00094439	3.02485
																																											PABPC1	P11940	-0.922253	0.00094439	3.02485
																																											AHNAK	Q09666	-0.386701	0.00094439	3.02485
																																											TLN1	Q9Y490	-0.552367	0.00094439	3.02485
																																											HSPA5	P11021	-0.747688	0.00094439	3.02485
																																											SERPINE2	P07093	-1.22852	0.00094439	3.02485
																														eIF2α													HSPD1	P10809	-0.783563	0.00094439	3.02485
																																											HSP90AA1	P07900	-0.805106	0.000957208	3.01899
																																											HYOU1	Q9Y4L1	-0.946043	0.00108816	2.96331
																																											RRBP1	Q9P2E9	-0.57877	0.00123175	2.90948
																																											DNAJB1	P25685	-1.18469	0.00123175	2.90948
																																											CLTC	Q00610	-0.455382	0.00123175	2.90948
																																											RPN2	P04844	-1.07367	0.00123175	2.90948
																																											ACTN4	O43707	-0.404957	0.00123175	2.90948
																																											HSP90B1	P14625	-0.863323	0.00130366	2.88484
																																											P4HB	P07237	-0.866708	0.00130366	2.88484
											eIF2α																																HSPH1	Q92598	-1.05897	0.00130366	2.88484
																																											RPLP2	P05387	-1.04818	0.00138373	2.85895
																																											HDLBP	Q00341	-0.887794	0.00138373	2.85895
																																											PDIA6	Q15084	-0.916971	0.00138373	2.85895
																																											CANX	P27824	-0.853482	0.00139264	2.85616
																																											PDIA3	P30101	-0.734929	0.00140314	2.8529
																																											PRKDC	P78527	0.79756	0.00144851	2.83908
																																											HSPE1	P61604	-1.40596	0.00144851	2.83908
																																											PLEC	Q15149	-0.754864	0.00144851	2.83908
																																											IQGAP1	P46940	-0.48511	0.00144851	2.83908
																																											KPNA2	P52292	-0.740969	0.00147586	2.83095
																														Tubulin													CSPG4	Q6UVK1	-1.02482	0.00147586	2.83095
																																											MAT2A	P31153	-0.854671	0.00147586	2.83095
																																											GANAB	Q14697	-0.468964	0.00147586	2.83095
																																											RPS25	P62851	-1.44709	0.00147586	2.83095
																																											TNC	P24821	-1.4728	0.00147586	2.83095
																																											STIP1	P31948	-0.687027	0.00147586	2.83095
																																											SPARC	P09486	-1.87389	0.00147586	2.83095
																																											PYGB	P11216	0.514286	0.00147586	2.83095
																																											RPS27A	P62979	-0.848009	0.00147592	2.83094
																																											DNAJA1	P31689	-1.02411	0.00147592	2.83094
																																											NES	P48681	-0.782186	0.00147592	2.83094
																																											APP	P05067	-1.26449	0.00147592	2.83094
																																											EEF1D	P29692	-0.892649	0.00150563	2.82228
											Tubulin																																TPM1	P09493	-0.614417	0.00155832	2.80734
																																											SPTBN1	Q01082	-0.723716	0.00158497	2.79998
																																											ATP1A1	P05023	-0.460786	0.00158497	2.79998
																																											RPL7A	P62424	-0.766976	0.00158497	2.79998
																																											PRDX1	Q06830	-0.780019	0.00158497	2.79998
																																											SNRNP200	O75643	-0.452009	0.00160481	2.79458
																																											EEF1G	P26641	-0.803854	0.00168835	2.77254
																																											COX4I1	P13073	-1.18664	0.00168835	2.77254
																																											HSPA6	P17066	-2.29148	0.00173877	2.75976
																																											HLA-DRA	P01903	-1.03938	0.00173877	2.75976
																																											CKAP4	Q07065	-0.723735	0.00176885	2.75231
																																											RPSA	P08865	-0.812116	0.00176885	2.75231
																																											FASN	P49327	-0.386686	0.00179221	2.74661
																																											RPS7	P62081	-1.21075	0.00181069	2.74215
																																											CTNNA1	P35221	-0.625378	0.00181069	2.74215
																																											KLHL21	Q9UJP4	-0.989244	0.00181069	2.74215
																																											CCT6A	P40227	-0.706341	0.00181069	2.74215
																																											RPS2	P15880	-0.821934	0.00181069	2.74215
																																											PSAT1	Q9Y617	1.22118	0.00181069	2.74215
																																											ITGB1	P05556	-0.615498	0.00181069	2.74215
																																											NUMA1	Q14980	-0.393788	0.00181069	2.74215
																																											YBX1	P67809	-0.916833	0.00186813	2.72859
																																											KTN1	Q86UP2	-0.606625	0.00186813	2.72859
																																											PLOD3	O60568	-0.490809	0.00186813	2.72859
																																											CALU	O43852	-0.727691	0.00186813	2.72859
																																											SERPINH1	P50454	-0.641907	0.00186813	2.72859
																																											H2AFY	O75367	-0.586979	0.00186813	2.72859
																																											HLA-A	P04439	-0.648175	0.00188914	2.72374
																																											CTTN	Q14247	-0.583847	0.00189348	2.72274
																																											CALR	P27797	-0.848224	0.00189348	2.72274
																																											PPIB	P23284	-0.607542	0.00193943	2.71233
																																											MORF4L2	Q15014	-0.995559	0.00193943	2.71233
																																											SP100	P23497	2.78548	0.00193943	2.71233
																																											DDX5	P17844	-0.361712	0.00198719	2.70176
																																											EIF3A	Q14152	-0.485257	0.00198719	2.70176
																																											APLP2	Q06481	-1.34369	0.00198719	2.70176
																																											CD44	P16070	-0.834983	0.00198719	2.70176
																																											DHX9	Q08211	-0.410317	0.00204289	2.68976
																																											YTHDF2	Q9Y5A9	-0.877568	0.00204289	2.68976
																																											GALNT2	Q10471	-0.667491	0.00204289	2.68976
																																											MSN	P26038	-0.473862	0.00204289	2.68976
																																											FAU	P35544	-2.62349	0.00204289	2.68976
																																											RPS9	P46781	-0.815051	0.00204289	2.68976
																																											MORF4L1	Q9UBU8	-1.01687	0.00204289	2.68976
																																											FLOT1	O75955	-0.734462	0.00204289	2.68976
																																											RPS4X	P62701	-0.82239	0.00204289	2.68976
																																											ESYT1	Q9BSJ8	-0.612635	0.00204289	2.68976
																																											CENPF	P49454	-0.538611	0.00204289	2.68976
																																											UBE2C	O00762	-0.803896	0.00204289	2.68976
																																											ALDOA	P04075	-0.40272	0.00213381	2.67084
																																											SRSF1	Q07955	-0.658041	0.00213381	2.67084
																																											NT5E	P21589	-0.726478	0.00213381	2.67084
																																											TIMP1	P01033	-2.19938	0.00213381	2.67084
																																											CHORDC1	Q9UHD1	-1.08204	0.00213381	2.67084
																																											SLC25A5	P05141	-0.468216	0.00213381	2.67084
																																											VDAC1	P21796	-0.645123	0.00213381	2.67084
																																											MANF	P55145	-1.44807	0.00213381	2.67084
																																											DDOST	P39656	-1.29512	0.00217942	2.66166
																																											TOP2A	P11388	-0.470702	0.00217942	2.66166
																																											HNRNPA2B1	P22626	-0.403135	0.00217942	2.66166
																																											YTHDF3	Q7Z739	-0.767213	0.00217942	2.66166
																																											SND1	Q7KZF4	-0.432478	0.00217942	2.66166
																																											PTPRF	P10586	-0.892001	0.00217942	2.66166
																																											SEPT9	Q9UHD8	-0.496385	0.00217942	2.66166
																																											HNRNPA1	P09651	-0.426265	0.00217942	2.66166
																																											TPR	P12270	-0.415314	0.00217942	2.66166
																																											RPL30	P62888	-0.729328	0.00218638	2.66027
																																											EIF3E	P60228	-0.570111	0.00218638	2.66027
																																											HLA-DRB1	P01911	-0.923439	0.00218638	2.66027
																																											RAN	P62826	-0.525838	0.00218638	2.66027
																																											HNRNPC	P07910	-0.553001	0.00219094	2.65937
																																											PARP1	P09874	-0.349363	0.00219094	2.65937
																																											RBM4	Q9BWF3	-0.531985	0.0021997	2.65764
																																											DNAJB11	Q9UBS4	-1.0243	0.0021997	2.65764
																																											STAU1	O95793	-0.529098	0.0021997	2.65764
																																											LGALS1	P09382	-0.61657	0.0021997	2.65764
																																											UPF1	Q92900	-0.468052	0.00220228	2.65713
																																											KHSRP	Q92945	-0.572451	0.00220228	2.65713
																																											SUN2	Q9UH99	-0.669294	0.00220228	2.65713
																																											SDC4	P31431	-1.2317	0.00220228	2.65713
																																											TFRC	P02786	-0.460949	0.00220228	2.65713
																																											CD109	Q6YHK3	-0.457384	0.00221897	2.65385
																																											MUC19	Q7Z5P9	2.12403	0.00224722	2.64835
																																											RPS20	P60866	-0.984878	0.00225762	2.64635
																																											RPL15	P61313	-0.651644	0.00226275	2.64536
																																											CSRP1	P21291	-0.590683	0.00230914	2.63655
																																											RAB7A	P51149	-0.595431	0.00232132	2.63427
																																											TPI1	P60174	-0.390664	0.00232132	2.63427
																																											NOMO2	Q5JPE7	-1.06294	0.00233942	2.63089
																																											SF3B2	Q13435	-0.483783	0.00234857	2.6292
																																											LGALS3BP	Q08380	-1.05253	0.00238561	2.6224
																																											SERPINA3	P01011	-1.28783	0.00238561	2.6224
																																											RALY	Q9UKM9	-0.757922	0.00238561	2.6224
																																											YWHAZ	P63104	-0.390281	0.00239927	2.61992
																																											RPS27	P42677	-1.45681	0.0024322	2.614
																																											SFPQ	P23246	-0.304377	0.0024322	2.614
																																											HNRNPK	P61978	-0.400691	0.00243704	2.61314
																																											NUCB1	Q02818	-0.735733	0.00243704	2.61314
																																											YBX3	P16989	-0.824563	0.00243704	2.61314
																																											COPA	P53621	-0.432673	0.00243704	2.61314
																																											RPS23	P62266	-1.22517	0.00243704	2.61314
																																											PSMA7	O14818	-0.804531	0.00243704	2.61314
																																											SEPT7	Q16181	-0.437279	0.00245446	2.61004
																																											ATP1B3	P54709	-0.527919	0.00245446	2.61004
																																											FTH1	P02794	-0.706352	0.00245446	2.61004
																																											ERGIC3	Q9Y282	-1.20188	0.00251473	2.59951
																																											LMNB2	Q03252	-0.458486	0.00256458	2.59098
																																											TALDO1	P37837	-0.461204	0.00256458	2.59098
																																											PTRF	Q6NZI2	-0.923455	0.00256458	2.59098
																																											ATP6AP1	Q15904	-0.923585	0.00256458	2.59098
																																											PHB2	Q99623	-0.588841	0.0025823	2.58799
																																											BAG6	P46379	-0.608973	0.00259402	2.58603
																																											RPL11	P62913	-0.894768	0.00259402	2.58603
																																											LMAN2	Q12907	-0.744786	0.00260608	2.58401
																																											SLC3A2	P08195	-0.387175	0.00266142	2.57489
																																											IGFBP7	Q16270	-1.92344	0.00266142	2.57489
																																											PRKCDBP	Q969G5	-0.883912	0.0026755	2.5726
																																											RPS13	P62277	-0.803043	0.0026755	2.5726
																																											NDUFA11	Q86Y39	-1.37951	0.0026755	2.5726
																																											MKI67	P46013	-0.440972	0.0026755	2.5726
																																											BUD31	P41223	-0.782907	0.0026755	2.5726
																																											VANGL1	Q8TAA9	-0.804948	0.00271432	2.56634
																																											COL6A1	P12109	-1.1012	0.00271432	2.56634
																																											UQCRQ	O14949	-0.97504	0.00274879	2.56086
																																											CAV1	Q03135	-0.705398	0.00274879	2.56086
																																											PSMD7	P51665	-0.654192	0.00274879	2.56086
																																											NUDC	Q9Y266	-0.509211	0.00275853	2.55932
																																											KPNB1	Q14974	-0.353337	0.00275853	2.55932
																																											COL12A1	Q99715	-0.677875	0.00275853	2.55932
																																											EIF4G1	Q04637	-0.427926	0.00275853	2.55932
																																											HIST1H4A	P62805	-0.332429	0.00275853	2.55932
																																											NACA	E9PAV3	-0.6943	0.00275853	2.55932
																																											DPM1	O60762	-0.639347	0.00275853	2.55932
																																											UGGT1	Q9NYU2	-0.539057	0.00275853	2.55932
																																											ANXA2	P07355	-0.244515	0.00275853	2.55932
																																											TERF2IP	Q9NYB0	-0.677335	0.00275853	2.55932
																																											CBX5	P45973	-0.633649	0.00275853	2.55932
																																											CLPTM1	O96005	-0.661894	0.00276191	2.55879
																																											PRKCSH	P14314	-0.760937	0.00276191	2.55879
																																											SF3A3	Q12874	-0.684235	0.0027835	2.55541
																																											UBAP2L	Q14157	-0.581374	0.0027835	2.55541
																																											ASNS	P08243	0.687513	0.00278763	2.55476
																																											DDX17	Q92841	-0.370269	0.00280146	2.55262
																																											RPL38	P63173	-2.1287	0.00280146	2.55262
																																											SQSTM1	Q13501	-0.507501	0.00280146	2.55262
																																											UGDH	O60701	-0.589309	0.00281145	2.55107
																																											ACTA1	P68133	1.18683	0.00281145	2.55107
																																											P4HA2	O15460	-0.924087	0.00281145	2.55107
																																											TMED7	Q9Y3B3	-1.07629	0.00282694	2.54868
																																											RAB21	Q9UL25	-0.59462	0.00285595	2.54425
																																											PRDX6	P30041	-0.544481	0.00285595	2.54425
																																											RAB10	P61026	-0.487758	0.00286255	2.54325
																																											CTNNB1	P35222	-0.381987	0.0028696	2.54218
																																											MATR3	P43243	-0.41824	0.0028696	2.54218
																																											ITGA3	P26006	-0.567319	0.0028696	2.54218
																																											TOR1AIP1	Q5JTV8	-0.567779	0.0028696	2.54218
																																											BSG	P35613	-1.03172	0.0028696	2.54218
																																											TXNDC5	Q8NBS9	-0.714619	0.0028696	2.54218
																																											EFEMP1	Q12805	-1.77803	0.0028696	2.54218
																																											RTN4	Q9NQC3	-0.575871	0.0028696	2.54218
																																											RBM15	Q96T37	-0.731994	0.0028696	2.54218
																																											PCOLCE	Q15113	-1.32247	0.0028696	2.54218
																																											HADHB	P55084	0.837655	0.0028696	2.54218
																																											TMED4	Q7Z7H5	-1.04411	0.0028696	2.54218
																																											AURKA	O14965	-0.85344	0.0028696	2.54218
																																											TWF1	Q12792	-0.538937	0.0028696	2.54218
																																											TPM4	P67936	-0.589544	0.0028696	2.54218
																																											LARP4	Q71RC2	-0.763785	0.0028696	2.54218
																																											LMO7	Q8WWI1	-0.452637	0.0028696	2.54218
																																											CFL1	P23528	-0.359415	0.0028696	2.54218
																																											RANGAP1	P46060	-0.479766	0.0028696	2.54218
																																											CCT8	P50990	-0.339089	0.0028696	2.54218
																																											HSPA9	P38646	-0.255916	0.0028696	2.54218
																																											HNRNPD	Q14103	-0.4704	0.0028696	2.54218
																																											WARS	P23381	0.663502	0.0028696	2.54218
																																											PSAP	P07602	-1.16754	0.0028696	2.54218
																																											RBMX	P38159	-0.357382	0.0028696	2.54218
																																											LMNB1	P20700	-0.349615	0.0028696	2.54218
																																											VARS	P26640	-0.364021	0.0028696	2.54218
																																											PRKAR1A	P10644	-0.473292	0.0028696	2.54218
																																											AIDA	Q96BJ3	-1.02887	0.0028696	2.54218
																																											SKP1	P63208	-0.876634	0.0028696	2.54218
																																											RPN1	P04843	-0.639325	0.0028696	2.54218
																																											ECM1	Q16610	-0.876394	0.0028696	2.54218
																																											HTRA1	Q92743	-1.68069	0.0028717	2.54186
																																											BZW2	Q9Y6E2	-0.897895	0.0028717	2.54186
																																											PSMD13	Q9UNM6	-0.501762	0.0028717	2.54186
																																											SNRPD1	P62314	-0.945274	0.0028717	2.54186
																																											TMEM43	Q9BTV4	-0.380163	0.00287553	2.54128
																																											RDX	P35241	-0.664816	0.00287553	2.54128
																																											NCL	P19338	-0.423458	0.00290035	2.53755
																																											SF3B1	O75533	-0.302923	0.00290594	2.53671
																																											MCAM	P43121	-0.84927	0.00292997	2.53314
																																											APMAP	Q9HDC9	-0.434133	0.00294173	2.5314
																																											MAPRE1	Q15691	-0.488081	0.00294173	2.5314
																																											CHP1	Q99653	-0.902437	0.00294173	2.5314
																																											EEF1A1	P68104	-0.278344	0.00294309	2.5312
																																											EMD	P50402	-0.573662	0.00294599	2.53077
																																											LOXL2	Q9Y4K0	-0.922092	0.00294599	2.53077
																																											HMGB1	P09429	-0.507228	0.00294599	2.53077
																																											ITGAV	P06756	-0.706643	0.00294599	2.53077
																																											SPOCK1	Q08629	-1.89536	0.00294599	2.53077
																																											P4HA1	P13674	-0.70678	0.00294599	2.53077
																																											RPLP0	P05388	-0.562112	0.00294599	2.53077
																																											GNAS	Q5JWF2	-0.748178	0.00294907	2.53032
																																											NAP1L1	P55209	-0.546877	0.00294907	2.53032
																																											ECE1	P42892	-0.519597	0.00294907	2.53032
																																											HNRNPA3	P51991	-0.346726	0.00294907	2.53032
																																											ALYREF	Q86V81	-0.50147	0.00294907	2.53032
																																											ATP5D	P30049	-1.14581	0.00294907	2.53032
																																											HLA-DPA1	P20036	-0.972766	0.00294907	2.53032
																																											RPRD2	Q5VT52	-0.814006	0.00294907	2.53032
																																											EEF1B2	P24534	-0.740081	0.00294907	2.53032
																																											NUDT21	O43809	-0.610348	0.00294907	2.53032
																																											CCT3	P49368	-0.341691	0.00294907	2.53032
																																											GNB2L1	P63244	-0.302757	0.00294907	2.53032
																																											HNRNPH3	P31942	-0.45287	0.00294907	2.53032
																																											VDAC2	P45880	-0.561441	0.00294907	2.53032
																																											ALCAM	Q13740	-0.768431	0.00299262	2.52395
																																											B2M	P61769	-0.992493	0.00299443	2.52369
																																											NSFL1C	Q9UNZ2	-0.441468	0.00300799	2.52172
																																											TECR	Q9NZ01	-0.42285	0.00304131	2.51694
																																											MAP4	P27816	-0.41704	0.00304131	2.51694
																																											MFF	Q9GZY8	-0.483157	0.00304131	2.51694
																																											ETS1	P14921	-0.667703	0.00304131	2.51694
																																											MYDGF	Q969H8	-0.807019	0.00306152	2.51406
																																											PDCD5	O14737	-0.640687	0.00306152	2.51406
																																											HLA-DRB5	Q30154	-0.960914	0.00306458	2.51363
																																											ETFA	P13804	-0.458414	0.00306458	2.51363
																																											LOXL3	P58215	-1.01056	0.00306458	2.51363
																																											TM9SF2	Q99805	-0.768574	0.00306458	2.51363
																																											ICAM1	P05362	-1.54429	0.00306458	2.51363
																																											NAA50	Q9GZZ1	-0.549049	0.00306458	2.51363
																																											RAB5C	P51148	-0.508442	0.00306458	2.51363
																																											RPL31	P62899	-0.957576	0.00306458	2.51363
																																											MRFAP1	Q9Y605	-0.981093	0.00306458	2.51363
																																											CAPZA1	P52907	-0.548891	0.00306458	2.51363
																																											UBL3	O95164	-1.54855	0.00306458	2.51363
																																											LDHA	P00338	-0.370205	0.00306458	2.51363
																																											FAT1	Q14517	-0.693749	0.00306458	2.51363
																																											FAM83D	Q9H4H8	-0.71776	0.00306458	2.51363
																																											RPS10	P46783	-0.716704	0.00307453	2.51222
																																											PSMA1	P25786	-0.468335	0.00308468	2.51079
																																											HMGA1	P17096	-0.835868	0.0031089	2.50739
																																											RPRD1B	Q9NQG5	-0.703424	0.00315165	2.50146
																																											H2AFV	Q71UI9	-0.924527	0.00316144	2.50012
																																											MYL6	P60660	-0.483128	0.00318452	2.49696
																																											H1FX	Q92522	-0.55113	0.00319269	2.49584
																																											RPL12	P30050	-0.64928	0.00319269	2.49584
																																											C1QBP	Q07021	-0.644242	0.00319269	2.49584
																																											SEPT2	Q15019	-0.603516	0.00319269	2.49584
																																											SYVN1	Q86TM6	-0.624078	0.00319269	2.49584
																																											HNRNPA0	Q13151	-0.468969	0.00319304	2.4958
																																											NDUFA4	O00483	-0.791028	0.00319728	2.49522
																																											DDX21	Q9NR30	-0.235415	0.00326309	2.48637
																																											TPT1	P13693	-0.689526	0.00326398	2.48625
																																											PLD3	Q8IV08	-0.990871	0.00326398	2.48625
																																											NDUFA13	Q9P0J0	-1.13878	0.00326398	2.48625
																																											UBE2N	P61088	-0.476846	0.00331518	2.47949
																																											EIF5	P55010	-0.406245	0.00332253	2.47853
																																											FAM207A	Q9NSI2	-0.931684	0.00332253	2.47853
																																											INHBA	P08476	-1.24075	0.00335143	2.47477
																																											ENO1	P06733	-0.250037	0.00335143	2.47477
																																											HNRNPU	Q00839	-0.261151	0.00335143	2.47477
																																											TUBB	P07437	0.44976	0.00335143	2.47477
																																											LRPAP1	P30533	-1.10642	0.00335554	2.47424
																																											CRTAP	O75718	-1.01875	0.00336988	2.47239
																																											ERP29	P30040	-0.61682	0.00337015	2.47235
																																											SYNJ2BP	P57105	-0.677782	0.00337015	2.47235
																																											PLOD1	Q02809	-0.530804	0.0033861	2.4703
																																											FUS	P35637	-0.401763	0.00340354	2.46807
																																											MCM7	P33993	0.231936	0.00341066	2.46716
																																											BYSL	Q13895	-0.395219	0.00341066	2.46716
																																											PPP1R10	Q96QC0	-0.481814	0.00342881	2.46486
																																											ILF3	Q12906	-0.212812	0.00343958	2.4635
																																											RPS3A	P61247	-0.405171	0.00343958	2.4635
																																											SNRPB	P14678	-0.404399	0.00345896	2.46105
																																											ETF1	P62495	-0.32285	0.00345896	2.46105
																																											RPL23A	P62750	-0.60734	0.00345896	2.46105
																																											NDUFC2	O95298	-1.27846	0.00347957	2.45847
																																											NME1	P15531	-0.411716	0.00347957	2.45847
																																											RCN1	Q15293	-0.459693	0.00347957	2.45847
																																											STT3A	P46977	-0.603182	0.00347957	2.45847
																																											HIST1H1B	P16401	-0.537242	0.00348303	2.45804
																																											TMEM41B	Q5BJD5	-0.656317	0.00348303	2.45804
																																											TMEM59	Q9BXS4	-1.47538	0.00348303	2.45804
																																											HERPUD1	Q15011	-0.8723	0.00348303	2.45804
																																											OCIAD1	Q9NX40	-0.503153	0.00348303	2.45804
																																											PSMD11	O00231	-0.578085	0.00348303	2.45804
																																											CTSA	P10619	-0.596194	0.00348303	2.45804
																																											STMN1	P16949	-0.523603	0.00348873	2.45733
																																											AARS	P49588	0.592447	0.00350632	2.45515
																																											STT3B	Q8TCJ2	-0.585127	0.00350632	2.45515
																																											POLDIP2	Q9Y2S7	-0.65072	0.00350632	2.45515
																																											EPB41L2	O43491	-0.589275	0.00350632	2.45515
																																											ARPC2	O15144	-0.43329	0.00350632	2.45515
																																											EMC1	Q8N766	-0.916478	0.00350632	2.45515
																																											SCP2	P22307	-0.67073	0.00350632	2.45515
																																											TRIO	O75962	-0.944366	0.00350632	2.45515
																																											VAMP3	Q15836	-0.852315	0.00350632	2.45515
																																											HIST1H2BD	P58876	-0.284259	0.00350632	2.45515
																																											CRYZ	Q08257	-0.40913	0.00350678	2.45509
																																											VCL	P18206	-0.350106	0.00351122	2.45454
																																											POMP	Q9Y244	-0.748382	0.0035326	2.45191
																																											ERP44	Q9BS26	-0.574193	0.00354714	2.45012
																																											GRB2	P62993	-0.726976	0.00354714	2.45012
																																											ARF4	P18085	-0.407546	0.00354714	2.45012
																																											AKAP12	Q02952	-0.382379	0.00354764	2.45006
																																											HSD17B10	Q99714	-0.350431	0.00355971	2.44859
																																											KPNA6	O60684	-0.402004	0.00358012	2.4461
																																											HNRNPH1	P31943	-0.317392	0.00359105	2.44478
																																											SRSF9	Q13242	-0.600056	0.0035973	2.44402
																																											YWHAB	P31946	-0.481033	0.0035973	2.44402
																																											LRPPRC	P42704	-0.341166	0.0035973	2.44402
																																											TPD52L2	O43399	-0.761648	0.0035973	2.44402
																																											FUBP1	Q96AE4	-0.327984	0.0035973	2.44402
																																											CBX3	Q13185	-0.723241	0.00360232	2.44342
																																											CSDE1	O75534	-0.884037	0.00360232	2.44342
																																											NF2	P35240	-0.51358	0.00363698	2.43926
																																											HACD3	Q9P035	-0.545482	0.00363698	2.43926
																																											CERS2	Q96G23	-0.579396	0.00365418	2.43721
																																											FLNB	O75369	-0.43218	0.00367599	2.43463
																																											GAPDH	P04406	-0.345917	0.00367599	2.43463
																																											TFIP11	Q9UBB9	-0.707642	0.00369962	2.43184
																																											RAB14	P61106	-0.406323	0.00372535	2.42883
																																											PRDX3	P30048	-0.573008	0.00374554	2.42649
																																											RPS11	P62280	-0.536241	0.00375456	2.42544
																																											HCFC1	P51610	-0.395872	0.00375629	2.42524
																																											HLA-DQB1	P01920	-1.06734	0.00375629	2.42524
																																											DIDO1	Q9BTC0	-0.792435	0.00376835	2.42385
																																											PSMA6	P60900	-0.616213	0.0037884	2.42154
																																											NDUFB3	O43676	-1.36375	0.00382271	2.41763
																																											EIF4H	Q15056	-0.590236	0.00382834	2.41699
																																											ARHGDIA	P52565	-0.438097	0.0038542	2.41407
																																											PCBP2	Q15366	-0.350254	0.0038542	2.41407
																																											TMED9	Q9BVK6	-1.07627	0.00389147	2.40989
																																											STARD3NL	O95772	-1.30055	0.00389147	2.40989
																																											NUP50	Q9UKX7	-0.402938	0.00389147	2.40989
																																											DCTN1	Q14203	-0.432962	0.00389147	2.40989
																																											ERLEC1	Q96DZ1	-0.811179	0.00389147	2.40989
																																											RPL22	P35268	-0.97605	0.00393189	2.4054
																																											RPS8	P62241	-0.666285	0.00393189	2.4054
																																											TRIP12	Q14669	-0.523412	0.00393189	2.4054
																																											MAFF	Q9ULX9	-0.511044	0.00394462	2.404
																																											GPRC5A	Q8NFJ5	0.826886	0.00394593	2.40385
																																											CAP1	Q01518	-0.300861	0.00396559	2.40169
																																											RAD23B	P54727	-0.49607	0.00396559	2.40169
																																											TSEN34	Q9BSV6	-1.45119	0.00396559	2.40169
																																											IFI16	Q16666	0.784483	0.00396559	2.40169
																																											TBRG4	Q969Z0	-0.433804	0.00396559	2.40169
																																											BNIP3	Q12983	-0.788994	0.00397543	2.40062
																																											FAM50A	Q14320	-0.502833	0.00402877	2.39483
																																											NME2	P22392	-0.605367	0.00404729	2.39284
																																											RAB1A	P62820	-0.520449	0.00404729	2.39284
																																											SUMF2	Q8NBJ7	-0.55947	0.00404729	2.39284
																																											DCTN2	Q13561	-0.547678	0.00404729	2.39284
																																											TJP2	Q9UDY2	-0.44232	0.00404729	2.39284
																																											SYNCRIP	O60506	-0.247404	0.00404729	2.39284
																																											KDM2A	Q9Y2K7	-0.734004	0.00404729	2.39284
																																											RPL7L1	Q6DKI1	-0.54461	0.00404729	2.39284
																																											CCT4	P50991	-0.28867	0.00407272	2.39011
																																											ABCF1	Q8NE71	-0.450081	0.00407272	2.39011
																																											IDH1	O75874	0.681514	0.00407272	2.39011
																																											PRRC2C	Q9Y520	-0.415536	0.00407272	2.39011
																																											DNAJB6	O75190	-0.965275	0.00408686	2.38861
																																											PVR	P15151	-0.759508	0.00409349	2.38791
																																											RPS5	P46782	-0.543573	0.00409349	2.38791
																																											THRAP3	Q9Y2W1	-0.320129	0.00409349	2.38791
																																											DPYSL2	Q16555	-0.274649	0.00409349	2.38791
																																											RPL27A	P46776	-0.789631	0.00409349	2.38791
																																											PLIN3	O60664	-0.528568	0.00409349	2.38791
																																											GOLT1B	Q9Y3E0	-0.661593	0.00409578	2.38766
																																											ELAVL1	Q15717	-0.446377	0.00410303	2.3869
																																											ITM2B	Q9Y287	-1.66601	0.00410659	2.38652
																																											PRCC	Q92733	-0.784419	0.00411601	2.38552
																																											KRT18	P05783	-0.798499	0.00411918	2.38519
																																											HSD17B4	P51659	-0.449707	0.00415524	2.3814
																																											RPS16	P62249	-0.625816	0.00416437	2.38045
																																											AP2B1	P63010	-0.583427	0.00418624	2.37818
																																											PGK1	P00558	-0.235745	0.00422601	2.37407
																																											PPP2CB	P62714	0.434599	0.00429371	2.36717
																																											PDAP1	Q13442	-0.523247	0.00429371	2.36717
																																											PABPC4	Q13310	-0.374883	0.00434865	2.36165
																																											SPTAN1	Q13813	-0.625677	0.00436925	2.35959
																																											SPCS1	Q9Y6A9	-0.638829	0.00436925	2.35959
																																											PTOV1	Q86YD1	-1.34194	0.00437439	2.35908
																																											HPCAL1	P37235	-0.747817	0.00437439	2.35908
																																											PDLIM5	Q96HC4	-0.372385	0.00437439	2.35908
																																											RBM14	Q96PK6	-0.32748	0.00438222	2.35831
																																											RUVBL2	Q9Y230	-0.298668	0.00438222	2.35831
																																											EBP	Q15125	-0.842883	0.00441228	2.35534
																																											LMAN1	P49257	-0.672978	0.00441228	2.35534
																																											MARS	P56192	-0.313157	0.00443409	2.3532
																																											PLOD2	O00469	-0.436234	0.00443409	2.3532
																																											SNRPD2	P62316	-0.537458	0.0044346	2.35315
																																											TOMM34	Q15785	-0.500352	0.0044346	2.35315
																																											SRP14	P37108	-0.583847	0.0044346	2.35315
																																											DAZAP1	Q96EP5	-0.495359	0.00443488	2.35312
																																											CYB561A3	Q8NBI2	-0.89382	0.00445537	2.35112
																																											GSE1	Q14687	-1.21724	0.00445537	2.35112
																																											SH3KBP1	Q96B97	-0.421793	0.00445576	2.35108
																																											MDH2	P40926	-0.388546	0.00445576	2.35108
																																											PSMA4	P25789	-0.584104	0.00445576	2.35108
																																											TPD52	P55327	-0.679157	0.00445576	2.35108
																																											STOML2	Q9UJZ1	-0.581768	0.00445576	2.35108
																																											GABARAPL2	P60520	-0.901411	0.00445576	2.35108
																																											SSBP1	Q04837	-0.5634	0.00445785	2.35087
																																											ATP5L	O75964	-1.21667	0.00445785	2.35087
																																											PAK2	Q13177	-0.349691	0.00445785	2.35087
																																											FSTL1	Q12841	-1.25299	0.0044831	2.34842
																																											RAB2A	P61019	-0.474813	0.00449924	2.34686
																																											CS	O75390	-0.335447	0.00450266	2.34653
																																											DNAJC3	Q13217	-1.002	0.00451832	2.34502
																																											RPL3	P39023	-0.261667	0.00452942	2.34396
																																											AAMP	Q13685	-0.975907	0.00455127	2.34187
																																											UBE2S	Q16763	-0.779764	0.00458776	2.3384
																																											SARS	P49591	0.40723	0.00462538	2.33485
																																											CHD4	Q14839	-0.429437	0.00462538	2.33485
																																											VIMP	Q9BQE4	-0.670601	0.00462538	2.33485
																																											TXLNA	P40222	-0.444301	0.00462538	2.33485
																																											PSMD12	O00232	-0.504144	0.00462538	2.33485
																																											CCDC137	Q6PK04	-0.711575	0.00462538	2.33485
																																											UBALD2	Q8IYN6	1.22304	0.00462538	2.33485
																																											ANLN	Q9NQW6	-0.452724	0.00462538	2.33485
																																											EIF3G	O75821	-0.485165	0.00464007	2.33348
																																											RPA1	P27694	-0.310672	0.00464715	2.33281
																																											GLG1	Q92896	-0.743554	0.0046788	2.32987
																																											FKBP10	Q96AY3	-0.456258	0.00469715	2.32817
																																											CLPTM1L	Q96KA5	-0.860731	0.00470819	2.32715
																																											TSN	Q15631	-0.591477	0.00473199	2.32496
																																											RBM39	Q14498	-0.357344	0.00475491	2.32286
																																											MAGEA6	P43360	-1.1795	0.00478346	2.32026
																																											FAM64A	Q9BSJ6	-0.904871	0.00478346	2.32026
																																											ANXA5	P08758	-0.249024	0.00478346	2.32026
																																											RTCB	Q9Y3I0	1.06234	0.00479276	2.31941
																																											SOD2	P04179	-0.917521	0.00481383	2.31751
																																											DBNL	Q9UJU6	-0.402004	0.00481942	2.31701
																																											CALD1	Q05682	-0.298229	0.00481942	2.31701
																																											AHCTF1	Q8WYP5	-0.382508	0.00483113	2.31595
																																											TPM3	P06753	-0.414604	0.00483113	2.31595
																																											PGAM1	P18669	-0.329353	0.00483113	2.31595
																																											SF3B3	Q15393	-0.352942	0.0048336	2.31573
																																											QARS	P47897	-0.265856	0.00484579	2.31464
																																											EIF3C	Q99613	-0.316179	0.00484579	2.31464
																																											MZT2A	Q6P582	-0.525438	0.00484579	2.31464
																																											TMX3	Q96JJ7	-0.586107	0.00485086	2.31418
																																											MAP1B	P46821	-0.189818	0.00485527	2.31379
																																											ACTG1	P63261	-0.112152	0.00486362	2.31304
																																											SSRP1	Q08945	-0.495987	0.0048939	2.31035
																																											TRIOBP	Q9H2D6	-0.457594	0.0048939	2.31035
																																											CWC22	Q9HCG8	-0.691636	0.00489715	2.31006
																																											EIF4E	P06730	-0.90229	0.00491936	2.30809
																																											POLR2L	P62875	-1.19431	0.00493047	2.30711
																																											PIGT	Q969N2	-0.769271	0.00496212	2.30433
																																											ITGA6	P23229	-0.860376	0.00496212	2.30433
																																											RPL35	P42766	-0.683431	0.00496212	2.30433
																																											FBL	P22087	-0.296302	0.00496212	2.30433
																																											DIABLO	Q9NR28	-0.924889	0.00496212	2.30433
																																											CDH2	P19022	-0.580778	0.00496742	2.30387
																																											RALB	P11234	-0.592158	0.00497387	2.30331
																																											MOGS	Q13724	-0.538851	0.00497387	2.30331
																																											IARS	P41252	-0.392417	0.00497387	2.30331
																																											TMEM2	Q9UHN6	-0.897959	0.0049817	2.30262
																																											TMPO	P42166	-0.459845	0.00498182	2.30261
																																											SET	Q01105	-0.70606	0.00498182	2.30261
																																											EIF2S3	P41091	-0.338165	0.00499975	2.30105
																																											ACTN1	P12814	-0.255954	0.00499975	2.30105
																																											AP3S1	Q92572	-0.579869	0.00499975	2.30105
																																											RPS14	P62263	-0.672324	0.00499975	2.30105
																																											GCLM	P48507	-0.708844	0.00499975	2.30105
																																											HEXIM1	O94992	-1.09771	0.00499975	2.30105
																																											DLST	P36957	-0.361765	0.00499975	2.30105
																																											MMP2	P08253	-1.03025	0.00499975	2.30105
																																											LDHB	P07195	-0.381766	0.00499975	2.30105
																																											GOLIM4	O00461	-1.04668	0.00499975	2.30105
																																											HSP90AB2P	Q58FF8	-0.818473	0.00499975	2.30105
																																											YWHAG	P61981	-0.504626	0.00499975	2.30105
																																											CDH13	P55290	-0.574529	0.00499975	2.30105
																																											CAPS	Q13938	-0.32301	0.00499975	2.30105
																																											H2AFX	P16104	-0.506089	0.00501213	2.29998
																																											RBPMS	Q93062	-0.749089	0.00501213	2.29998
																																											RRP7A	Q9Y3A4	-0.618602	0.00501263	2.29993
																																											PSPH	P78330	0.857357	0.00503396	2.29809
																																											CLASP1	Q7Z460	-0.616214	0.00503396	2.29809
																																											EEF2	P13639	0.322692	0.00504837	2.29685
																																											IGF2BP2	Q9Y6M1	-0.510974	0.00505757	2.29606
																																											COX6B1	P14854	-0.822192	0.00505757	2.29606
																																											CCAR2	Q8N163	-0.777757	0.00509496	2.29286
																																											SMARCC1	Q92922	-0.421981	0.00516531	2.2869
																																											COPB2	P35606	-0.359263	0.00519385	2.28451
																																											BICD1	Q96G01	-0.657584	0.00519405	2.28449
																																											PEBP1	P30086	-0.393418	0.00523754	2.28087
																																											MAX	P61244	-0.747234	0.00524043	2.28063
																																											MPP6	Q9NZW5	-0.798009	0.0052409	2.28059
																																											DUT	P33316	-0.410591	0.0052409	2.28059
																																											GOLM1	Q8NBJ4	-0.887389	0.00525929	2.27907
																																											TCOF1	Q13428	-0.363198	0.00529554	2.27609
																																											CDC20	Q12834	-0.591416	0.00529554	2.27609
																																											ARID1A	O14497	-0.412186	0.00529554	2.27609
																																											MTPN	P58546	-0.571521	0.00529554	2.27609
																																											CCDC124	Q96CT7	-0.800014	0.00529554	2.27609
																																											ZYX	Q15942	-0.229695	0.00529564	2.27608
																																											SSR3	Q9UNL2	-0.803669	0.00529757	2.27592
																																											PTMS	P20962	-1.11968	0.00531775	2.27427
																																											NOLC1	Q14978	-0.700373	0.00535156	2.27152
																																											IRF2BP2	Q7Z5L9	-0.489687	0.0053891	2.26848
																																											HNRNPR	O43390	-0.323842	0.0053891	2.26848
																																											UIMC1	Q96RL1	1.12311	0.0053891	2.26848
																																											ANP32B	Q92688	-0.438132	0.0053891	2.26848
																																											RPL9	P32969	-0.4661	0.0053891	2.26848
																																											DNTTIP2	Q5QJE6	-0.427287	0.0053891	2.26848
																																											TFG	Q92734	-0.531669	0.00540564	2.26715
																																											MAP4K4	O95819	-0.347745	0.00540564	2.26715
																																											RANBP2	P49792	-0.346014	0.00540885	2.26689
																																											TM9SF4	Q92544	-0.70645	0.00541217	2.26663
																																											TMED10	P49755	-0.469753	0.00541217	2.26663
																																											NDUFA5	Q16718	-1.04136	0.00541685	2.26625
																																											APOBEC3B	Q9UH17	-0.547981	0.00542661	2.26547
																																											COMMD10	Q9Y6G5	-1.16529	0.00542661	2.26547
																																											ZFAND5	O76080	-1.094	0.00542661	2.26547
																																											ARF1	P84077	-0.433333	0.00548101	2.26114
																																											UFC1	Q9Y3C8	-0.777659	0.00549137	2.26032
																																											VDAC3	Q9Y277	-0.563906	0.00550926	2.25891
																																											CIAPIN1	Q6FI81	-1.02597	0.00550926	2.25891
																																											BIRC5	O15392	-0.919776	0.00550926	2.25891
																																											RAB11B	Q15907	-0.73198	0.00550926	2.25891
																																											RP9	Q8TA86	-1.23353	0.00556596	2.25446
																																											GGT7	Q9UJ14	-0.849915	0.00556596	2.25446
																																											CSNK2B	P67870	-0.476376	0.00559115	2.2525
																																											QKI	Q96PU8	-0.352212	0.00559792	2.25197
																																											KIAA1191	Q96A73	-1.26804	0.00559792	2.25197
																																											CYB5B	O43169	-0.574763	0.00563754	2.24891
																																											ITM2C	Q9NQX7	-1.15804	0.00568498	2.24527
																																											DDRGK1	Q96HY6	-1.00948	0.00570865	2.24347
																																											CCT7	Q99832	-0.263439	0.00573486	2.24148
																																											SNAP23	O00161	-0.762332	0.00573892	2.24117
																																											CHMP4A	Q9BY43	-0.777346	0.00574144	2.24098
																																											PRNP	P04156	-0.532559	0.00574391	2.24079
																																											CAND1	Q86VP6	-0.26945	0.00576201	2.23943
																																											FH	P07954	-0.346107	0.0057621	2.23942
																																											CDC42	P60953	-0.458236	0.00576323	2.23933
																																											UQCRB	P14927	-0.705379	0.00576953	2.23886
																																											UBE2J2	Q8N2K1	-0.765773	0.00578527	2.23768
																																											EIF5B	O60841	-0.282902	0.00578947	2.23736
																																											PRKACA	P17612	-0.537396	0.00579131	2.23722
																																											EIF4B	P23588	-0.54308	0.00579131	2.23722
																																											NA	P0DP25	-0.359483	0.00579131	2.23722
																																											SEC61B	P60468	-0.615787	0.00579131	2.23722
																																											SF3A1	Q15459	-0.368102	0.00579131	2.23722
																																											EIF4EBP2	Q13542	-0.997092	0.00579131	2.23722
																																											TCEB2	Q15370	-0.470254	0.00579131	2.23722
																																											PFDN6	O15212	-0.996121	0.00579982	2.23659
																																											CAST	P20810	-0.52755	0.00579982	2.23659
																																											EIF1AD	Q8N9N8	-1.12093	0.00579982	2.23659
																																											LIN7C	Q9NUP9	-0.845262	0.00579982	2.23659
																																											CBFB	Q13951	-0.49916	0.00579982	2.23659
																																											LEPRE1	Q32P28	-0.986688	0.00579982	2.23659
																																											OAT	P04181	-0.572088	0.00579982	2.23659
																																											CD151	P48509	-0.842119	0.00579982	2.23659
																																											ARCN1	P48444	-0.335218	0.00579982	2.23659
																																											PDZD11	Q5EBL8	-0.988954	0.00579982	2.23659
																																											DDX46	Q7L014	-0.407436	0.00579982	2.23659
																																											HP1BP3	Q5SSJ5	-0.334294	0.00579982	2.23659
																																											HMGB3	O15347	-0.536467	0.00579982	2.23659
																																											UGP2	Q16851	-0.400216	0.00579982	2.23659
																																											HDGF	P51858	-0.500051	0.00580489	2.23621
																																											DAD1	P61803	-1.20289	0.00580489	2.23621
																																											TGFBI	Q15582	-1.20007	0.00580489	2.23621
																																											CDK7	P50613	-1.02699	0.00580489	2.23621
																																											KDELR2	P33947	-0.743103	0.00580489	2.23621
																																											PSMC2	P35998	-0.354368	0.00580489	2.23621
																																											LGALS3	P17931	-0.645156	0.00580489	2.23621
																																											DCBLD2	Q96PD2	-0.913666	0.00580489	2.23621
																																											NQO1	P15559	-0.380304	0.00584444	2.23326
																																											ASPH	Q12797	-0.710205	0.00584444	2.23326
																																											EXOC4	Q96A65	-0.531872	0.00584444	2.23326
																																											HEXB	P07686	-0.678733	0.00585148	2.23273
																																											YWHAE	P62258	-0.252695	0.00586417	2.23179
																																											RAB5B	P61020	-0.544826	0.00587525	2.23097
																																											MTFR2	Q6P444	-0.979862	0.00587525	2.23097
																																											PPP5C	P53041	0.602553	0.00587525	2.23097
																																											TGOLN2	O43493	-0.737731	0.00587525	2.23097
																																											PKM	P14618	-0.116758	0.00587525	2.23097
																																											SEC11C	Q9BY50	-1.26831	0.00587525	2.23097
																																											CDCA5	Q96FF9	-0.49101	0.00592375	2.2274
																																											MED15	Q96RN5	-0.515317	0.00592375	2.2274
																																											FIS1	Q9Y3D6	-0.523403	0.00592375	2.2274
																																											ETFB	P38117	-0.410756	0.00592375	2.2274
																																											PA2G4	Q9UQ80	-0.239555	0.00594012	2.22621
																																											U2AF2	P26368	-0.261102	0.00594012	2.22621
																																											PSMD2	Q13200	0.19228	0.00595398	2.22519
																																											FADS2	O95864	-0.631434	0.00595398	2.22519
																																											SLC35B1	P78383	-1.01657	0.00597663	2.22354
																																											LAMC1	P11047	-0.686	0.00597663	2.22354
																																											HSPA4	P34932	-0.375959	0.00597663	2.22354
																																											PSMC3	P17980	-0.677914	0.00597663	2.22354
																																											GOSR1	O95249	-0.604639	0.00597663	2.22354
																																											NUP153	P49790	-0.642451	0.00597663	2.22354
																																											SLC39A1	Q9NY26	-0.96821	0.00597663	2.22354
																																											HLA-C	P10321	-0.965318	0.00597663	2.22354
																																											HIST1H1C	P16403	-0.399955	0.00597663	2.22354
																																											RPL26	P61254	-0.404467	0.00597663	2.22354
																																											DCAF7	P61962	-0.612466	0.00597663	2.22354
																																											ERLIN2	O94905	-0.662236	0.00597663	2.22354
																																											SERBP1	Q8NC51	-0.439805	0.00597663	2.22354
																																											RNF40	O75150	-0.788871	0.00597663	2.22354
																																											SCARB2	Q14108	-0.860131	0.00597663	2.22354
																																											ADPGK	Q9BRR6	-0.722983	0.00597663	2.22354
																																											UBQLN1	Q9UMX0	-0.341753	0.00598825	2.2227
																																											SNX3	O60493	-0.902461	0.00598825	2.2227
																																											PAICS	P22234	-0.37026	0.00598825	2.2227
																																											KNSTRN	Q9Y448	-1.15276	0.00598825	2.2227
																																											IPO5	O00410	-0.255984	0.00598825	2.2227
																																											RALA	P11233	-0.505383	0.00598825	2.2227
																																											LRRC59	Q96AG4	-0.438659	0.00598825	2.2227
																																											COL4A2	P08572	-0.608539	0.00601135	2.22103
																																											DNMT1	P26358	-0.222685	0.00605546	2.21785
																																											PSMB5	P28074	-0.38231	0.00605609	2.21781
																																											FAM98C	Q17RN3	-1.218	0.00607065	2.21676
																																											SDHAF2	Q9NX18	-0.804442	0.0060843	2.21579
																																											SNIP1	Q8TAD8	-0.974575	0.0061076	2.21413
																																											VAMP4	O75379	-0.754101	0.00612687	2.21276
																																											MYL12A	P19105	0.263482	0.00612901	2.21261
																																											SPCS2	Q15005	-0.503441	0.00617743	2.20919
																																											EFHD2	Q96C19	-0.39108	0.00617743	2.20919
																																											DYNLRB1	Q9NP97	-0.719919	0.00618583	2.2086
																																											UBL5	Q9BZL1	-0.963189	0.00618583	2.2086
																																											FBXO28	Q9NVF7	-0.708316	0.00618836	2.20842
																																											SMAD3	P84022	-0.623626	0.00619491	2.20796
																																											RBM10	P98175	-0.383529	0.0061994	2.20765
																																											S100A16	Q96FQ6	-0.544291	0.00622574	2.20581
																																											ACIN1	Q9UKV3	-0.507571	0.00633114	2.19852
																																											SMAD5	Q99717	-0.518727	0.00633114	2.19852
																																											ARHGEF2	Q92974	0.208354	0.00633194	2.19846
																																											TBCA	O75347	-0.35615	0.00634581	2.19751
																																											SOX10	P56693	-0.760358	0.00636415	2.19626
																																											PLS3	P13797	-0.337484	0.00636415	2.19626
																																											CDCA3	Q99618	-0.675192	0.00636415	2.19626
																																											NDUFB6	O95139	-0.931244	0.00636415	2.19626
																																											SRP68	Q9UHB9	-0.279567	0.00642164	2.19235
																																											MYO10	Q9HD67	-0.709759	0.00642164	2.19235
																																											STRAP	Q9Y3F4	-0.31859	0.00642164	2.19235
																																											CTBP2	P56545	-0.541643	0.00643371	2.19154
																																											ENSA	O43768	-0.570963	0.00643957	2.19114
																																											PDCD10	Q9BUL8	-0.568565	0.00643957	2.19114
																																											GNAI2	P04899	-0.317043	0.00648153	2.18832
																																											ARPC1A	Q92747	-0.627199	0.00648153	2.18832
																																											SFXN1	Q9H9B4	-0.391046	0.00648153	2.18832
																																											APOBEC3C	Q9NRW3	-0.61235	0.00648808	2.18788
																																											ITPA	Q9BY32	-0.566081	0.00648808	2.18788
																																											ERH	P84090	-0.565304	0.00649979	2.1871
																																											NRBP1	Q9UHY1	-0.565396	0.00650166	2.18698
																																											HMGN1	P05114	-0.962897	0.00652303	2.18555
																																											PDCD6	O75340	-0.4428	0.00652303	2.18555
																																											ABHD12	Q8N2K0	-0.654229	0.00652411	2.18548
																																											RBM3	P98179	-0.426371	0.00652519	2.18541
																																											PRDX2	P32119	-0.786817	0.00652519	2.18541
																																											EXOC7	Q9UPT5	-0.79501	0.00652519	2.18541
																																											SRRM2	Q9UQ35	-0.284692	0.00654661	2.18398
																																											ARPC1B	O15143	-0.264838	0.00654857	2.18385
																																											COX7A2	P14406	-0.958567	0.00654857	2.18385
																																											RABAC1	Q9UI14	-0.920662	0.00656402	2.18283
																																											GNS	P15586	-0.597455	0.00656402	2.18283
																																											PPIC	P45877	-0.685862	0.00656402	2.18283
																																											PABPN1	Q86U42	-0.473287	0.00656402	2.18283
																																											GOLGA2	Q08379	-0.687476	0.00656402	2.18283
																																											SCAMP3	O14828	-0.409816	0.00656402	2.18283
																																											ANXA1	P04083	-0.145588	0.00656402	2.18283
																																											CSTF1	Q05048	-0.561446	0.00656402	2.18283
																																											SF3B6	Q9Y3B4	-0.672648	0.00656402	2.18283
																																											UFM1	P61960	-0.763949	0.00656402	2.18283
																																											RPL18	Q07020	-0.267235	0.00656402	2.18283
																																											PROCR	Q9UNN8	-0.91834	0.00656402	2.18283
																																											SLC39A7	Q92504	-0.685583	0.00656402	2.18283
																																											QSOX1	O00391	-1.13471	0.00656402	2.18283
																																											CHPF	Q8IZ52	-1.05217	0.00656402	2.18283
																																											NOL11	Q9H8H0	-0.569068	0.00656402	2.18283
																																											COPS8	Q99627	-0.407887	0.00656402	2.18283
																																											COPZ1	P61923	-0.491049	0.00656402	2.18283
																																											SRSF3	P84103	-0.571409	0.00656402	2.18283
																																											ERGIC1	Q969X5	-0.625956	0.00656402	2.18283
																																											SUMO2	P61956	-0.57566	0.00656402	2.18283
																																											SEL1L	Q9UBV2	-1.57516	0.00656402	2.18283
																																											IST1	P53990	-0.708949	0.00660577	2.18008
																																											STX10	O60499	-0.898079	0.0066931	2.17437
																																											B3GAT3	O94766	-0.894089	0.00669648	2.17415
																																											TXN	P10599	-0.497008	0.00677	2.16941
																																											SCD	O00767	-0.651964	0.00677994	2.16877
																																											POFUT1	Q9H488	-0.377426	0.00677994	2.16877
																																											CCNT1	O60563	-0.470301	0.00678326	2.16856
																																											IDH3B	O43837	0.595626	0.00683934	2.16499
																																											ZCCHC17	Q9NP64	-1.30522	0.00688197	2.16229
																																											IFRD1	O00458	1.05323	0.00691975	2.15991
																																											MRPL20	Q9BYC9	-1.23336	0.00691975	2.15991
																																											BET1	O15155	-0.880973	0.00695223	2.15788
																																											SH3BP4	Q9P0V3	-0.560888	0.00695382	2.15778
																																											ITGA4	P13612	-0.664036	0.00696617	2.15701
																																											GNG12	Q9UBI6	-0.677656	0.00696617	2.15701
																																											SMARCE1	Q969G3	-0.497668	0.00698925	2.15557
																																											SESN2	P58004	1.14819	0.00699965	2.15492
																																											CBX1	P83916	-0.89014	0.00700168	2.1548
																																											CYB5A	P00167	-0.690181	0.00700168	2.1548
																																											CNOT11	Q9UKZ1	-0.680698	0.0070143	2.15402
																																											PRC1	O43663	-0.267592	0.0070143	2.15402
																																											CEP55	Q53EZ4	-1.02721	0.00701847	2.15376
																																											ADSS	P30520	-0.462775	0.00702698	2.15323
																																											NDUFB11	Q9NX14	-0.884733	0.00703484	2.15275
																																											MCL1	Q07820	-0.56269	0.0070514	2.15172
																																											MAGED2	Q9UNF1	-0.307228	0.0070514	2.15172
																																											FLVCR1	Q9Y5Y0	-0.657579	0.0070514	2.15172
																																											TCP1	P17987	-0.265003	0.0070833	2.14976
																																											TMX4	Q9H1E5	-0.654527	0.00708549	2.14963
																																											GRN	P28799	-0.659405	0.0071175	2.14767
																																											RTFDC1	Q9BY42	-0.548132	0.00714743	2.14585
																																											TJP1	Q07157	-0.664301	0.00715233	2.14555
																																											UBE2H	P62256	-0.655727	0.00715233	2.14555
																																											BTF3	P20290	-0.652119	0.00715233	2.14555
																																											NARS	O43776	0.339911	0.00715233	2.14555
																																											RNF20	Q5VTR2	-0.588101	0.00715233	2.14555
																																											SLC7A5	Q01650	-0.307603	0.00715233	2.14555
																																											CCDC86	Q9H6F5	-0.390097	0.00715276	2.14553
																																											AP1M1	Q9BXS5	-0.348193	0.00716965	2.1445
																																											SHMT2	P34897	0.187605	0.00717142	2.1444
																																											EIF2A	Q9BY44	-0.334484	0.00717757	2.14402
																																											WDR33	Q9C0J8	-0.840005	0.0071887	2.14335
																																											S100A13	Q99584	-0.712219	0.00719216	2.14314
																																											RPL32	P62910	-0.402006	0.00719216	2.14314
																																											MARCH6	O60337	-0.858219	0.00721041	2.14204
																																											MNT	Q99583	1.25554	0.00721868	2.14154
																																											DDX42	Q86XP3	-0.493752	0.00724691	2.13985
																																											NAP1L4	Q99733	-0.545493	0.0072816	2.13777
																																											CORO1C	Q9ULV4	-0.345583	0.0072816	2.13777
																																											AFF4	Q9UHB7	-0.551225	0.00728885	2.13734
																																											PRDX5	P30044	-0.398945	0.00729124	2.1372
																																											ATP1B1	P05026	-0.877987	0.00729124	2.1372
																																											RBM28	Q9NW13	-0.481255	0.00729124	2.1372
																																											ITCH	Q96J02	-0.436658	0.00731989	2.1355
																																											SMIM11	P58511	-0.893013	0.00731989	2.1355
																																											PSMA2	P25787	-0.784851	0.00731989	2.1355
																																											ZNF148	Q9UQR1	-0.872347	0.00731989	2.1355
																																											PSMA3	P25788	-0.421952	0.00731989	2.1355
																																											AP1S2	P56377	-0.86922	0.00731989	2.1355
																																											RACGAP1	Q9H0H5	-0.206676	0.00731989	2.1355
																																											PCYT1A	P49585	-0.471417	0.00731989	2.1355
																																											NDUFB10	O96000	-0.864437	0.00732392	2.13526
																																											USP10	Q14694	-0.584138	0.00732392	2.13526
																																											SAMD4B	Q5PRF9	-0.861512	0.00732392	2.13526
																																											NSRP1	Q9H0G5	-0.865339	0.00732392	2.13526
																																											GABARAP	O95166	-0.932445	0.00732392	2.13526
																																											PSME1	Q06323	-0.375901	0.00732392	2.13526
																																											ARL8B	Q9NVJ2	-0.403717	0.00732392	2.13526
																																											KIF20A	O95235	-0.417926	0.00732392	2.13526
																																											ASF1B	Q9NVP2	-0.685781	0.00733184	2.13479
																																											PTGFRN	Q9P2B2	-0.915415	0.0073466	2.13391
																																											UBE2L3	P68036	-0.471984	0.00736567	2.13279
																																											PCNP	Q8WW12	-0.481036	0.00737441	2.13227
																																											NCSTN	Q92542	-0.901406	0.00737441	2.13227
																																											MTG2	Q9H4K7	-0.879964	0.0073916	2.13126
																																											RSL1D1	O76021	-0.208697	0.0073916	2.13126
																																											TRAPPC5	Q8IUR0	-0.849195	0.0073916	2.13126
																																											UBE2K	P61086	-0.467333	0.00742768	2.12915
																																											CYB5R3	P00387	-0.305239	0.00743408	2.12877
																																											CAB39	Q9Y376	-0.394555	0.00744242	2.12829
																																											AP3B1	O00203	-0.63101	0.00745691	2.12744
																																											PTRHD1	Q6GMV3	-0.846156	0.00751522	2.12406
																																											CAPRIN1	Q14444	-0.344594	0.00757272	2.12075
																																											MBOAT7	Q96N66	-0.44471	0.00759557	2.11944
																																											MCM6	Q14566	-0.222866	0.00759557	2.11944
																																											COPS4	Q9BT78	-0.400121	0.00761501	2.11833
																																											TFAP2C	Q92754	-0.387965	0.00761501	2.11833
																																											SRPRB	Q9Y5M8	-0.416534	0.00761501	2.11833
																																											CNP	P09543	-0.570974	0.00761501	2.11833
																																											SFXN3	Q9BWM7	-0.323103	0.00761501	2.11833
																																											G3BP1	Q13283	-0.439953	0.00763726	2.11706
																																											CDV3	Q9UKY7	-0.400404	0.00764383	2.11669
																																											TXNDC9	O14530	-0.615234	0.00764383	2.11669
																																											HECTD1	Q9ULT8	-0.571842	0.00765128	2.11627
																																											CRIM1	Q9NZV1	-0.952365	0.00765128	2.11627
																																											RPS3	P23396	-0.209788	0.0076771	2.1148
																																											SEPT11	Q9NVA2	-0.31713	0.00771283	2.11279
																																											FASTKD5	Q7L8L6	-0.707759	0.00771563	2.11263
																																											NDUFA9	Q16795	-0.58647	0.00771563	2.11263
																																											SRSF11	Q05519	-0.666407	0.00772978	2.11183
																																											DDX3X	O00571	-0.170459	0.0077511	2.11064
																																											ESYT2	A0FGR8	-0.386769	0.0077511	2.11064
																																											RPL10A	P62906	-0.27339	0.0077511	2.11064
																																											ACBD3	Q9H3P7	-0.621189	0.0077511	2.11064
																																											FHL2	Q14192	-0.309536	0.0077511	2.11064
																																											SSR1	P43307	-0.624755	0.0077511	2.11064
																																											LONP2	Q86WA8	-0.636772	0.0077511	2.11064
																																											ACSL3	O95573	-0.198741	0.0077511	2.11064
																																											RCN2	Q14257	-0.852876	0.00775424	2.11046
																																											PTGES3	Q15185	-0.611925	0.00776095	2.11009
																																											CDK4	P11802	-0.520268	0.0078083	2.10744
																																											SIRPA	P78324	-0.828526	0.00783717	2.10584
																																											M6PR	P20645	-0.695369	0.00784405	2.10546
																																											ILF2	Q12905	-0.301983	0.00784512	2.1054
																																											NAPA	P54920	-0.211679	0.00784783	2.10525
																																											RPS26	P62854	-0.600043	0.00791978	2.10129
																																											ALDOC	P09972	-0.42989	0.00793955	2.1002
																																											MAFG	O15525	-0.853374	0.00793955	2.1002
																																											ADD1	P35611	-0.61799	0.00793955	2.1002
																																											CHID1	Q9BWS9	-0.949735	0.00794175	2.10008
																																											TXNDC15	Q96J42	-0.689897	0.00794995	2.09964
																																											PDLIM4	P50479	-0.208271	0.0079811	2.09794
																																											CSRP2	Q16527	-0.441223	0.00802618	2.09549
																																											SPATS2L	Q9NUQ6	-0.324436	0.00802848	2.09537
																																											OSBPL9	Q96SU4	-0.787624	0.00804689	2.09437
																																											PSPC1	Q8WXF1	-0.241566	0.00805154	2.09412
																																											PSME3	P61289	-0.246279	0.00806426	2.09344
																																											LIMA1	Q9UHB6	-0.229537	0.00811915	2.09049
																																											SLC44A1	Q8WWI5	-0.624246	0.00811915	2.09049
																																											SERF2	P84101	-0.891677	0.00811915	2.09049
																																											WTAP	Q15007	-0.438464	0.00811915	2.09049
																																											SART1	O43290	-0.382931	0.00811915	2.09049
																																											DDB1	Q16531	-0.321086	0.00813006	2.08991
																																											CDC42EP3	Q9UKI2	-0.676053	0.00813006	2.08991
																																											KIAA0226L	Q9H714	-0.80069	0.00813006	2.08991
																																											SEC13	P55735	-0.636728	0.00813006	2.08991
																																											DNAJB2	P25686	-0.636086	0.00813006	2.08991
																																											WDR12	Q9GZL7	-0.571536	0.00813006	2.08991
																																											UHRF1	Q96T88	-0.361212	0.00813006	2.08991
																																											CUTA	O60888	-0.797485	0.00814186	2.08928
																																											TMEM87A	Q8NBN3	-0.646517	0.00814186	2.08928
																																											SLC25A13	Q9UJS0	-0.388534	0.00814186	2.08928
																																											KLC1	Q07866	-0.306495	0.00814186	2.08928
																																											NPLOC4	Q8TAT6	-0.309552	0.00814186	2.08928
																																											NPM3	O75607	-0.374586	0.00814186	2.08928
																																											SNW1	Q13573	-0.344267	0.00814876	2.08891
																																											LEMD2	Q8NC56	-0.598931	0.00814876	2.08891
																																											GINS3	Q9BRX5	-0.565812	0.00814876	2.08891
																																											PUF60	Q9UHX1	-0.21351	0.00814876	2.08891
																																											DNAJC8	O75937	-0.486593	0.00814876	2.08891
																																											MEPCE	Q7L2J0	-0.635104	0.00814914	2.08889
																																											RPLP1	P05386	-0.818551	0.00815278	2.08869
																																											RPS18	P62269	-0.386768	0.00819034	2.0867
																																											KIAA1143	Q96AT1	-0.835261	0.00821192	2.08556
																																											SPIN1	Q9Y657	-0.800442	0.00821192	2.08556
																																											MVP	Q14764	-1.06913	0.00821192	2.08556
																																											ALG3	Q92685	-0.801302	0.00822888	2.08466
																																											CXorf56	Q9H5V9	-0.485935	0.00830379	2.08072
																																											TNPO3	Q9Y5L0	-0.615804	0.00830379	2.08072
																																											DHX15	O43143	0.288765	0.00831757	2.08
																																											KDM1A	O60341	-0.496424	0.00833147	2.07928
																																											TOR1B	O14657	-0.820894	0.00835596	2.078
																																											TIMP3	P35625	-0.833663	0.00839226	2.07612
																																											PNPLA6	Q8IY17	-0.652532	0.00840366	2.07553
																																											NUSAP1	Q9BXS6	-0.752098	0.00840366	2.07553
																																											CHCHD2	Q9Y6H1	-0.597038	0.00845796	2.07273
																																											SEPN1	Q9NZV5	-0.817552	0.00845796	2.07273
																																											MGST3	O14880	-0.607537	0.00849615	2.07078
																																											ATP5J	P18859	-0.822225	0.0085053	2.07031
																																											SRSF2	Q01130	-0.520418	0.0085053	2.07031
																																											UBE2T	Q9NPD8	-0.512565	0.00851365	2.06988
																																											MPC2	O95563	-0.931411	0.00851428	2.06985
																																											CEP170	Q5SW79	-0.382971	0.00852536	2.06929
																																											CPSF6	Q16630	-0.539119	0.00857702	2.06666
																																											PDE11A	Q9HCR9	-0.594281	0.00858279	2.06637
																																											YWHAQ	P27348	-0.241977	0.00859124	2.06594
																																											GSPT1	P15170	-0.357962	0.00859124	2.06594
																																											AK2	P54819	-0.452072	0.00859369	2.06582
																																											TMEM205	Q6UW68	-0.499273	0.00866896	2.06203
																																											PRPF19	Q9UMS4	-0.176705	0.00867073	2.06194
																																											ATP6V1A	P38606	0.507226	0.00868292	2.06133
																																											CNTNAP3	Q9BZ76	-0.481743	0.00871549	2.05971
																																											EPN1	Q9Y6I3	-0.451404	0.00871549	2.05971
																																											UBQLN2	Q9UHD9	-0.472711	0.00875153	2.05792
																																											RAB18	Q9NP72	-0.501844	0.00875153	2.05792
																																											NOL7	Q9UMY1	-0.417426	0.00875153	2.05792
																																											LMF2	Q9BU23	-0.517118	0.00875535	2.05773
																																											TRAM2	Q15035	-0.498366	0.00878517	2.05625
																																											DYNC1I2	Q13409	-0.417481	0.00878517	2.05625
																																											MDH1	P40925	-0.25104	0.00878517	2.05625
																																											CHD1L	Q86WJ1	-0.764176	0.00878517	2.05625
																																											CDK13	Q14004	-0.781056	0.00879551	2.05574
																																											PSMC5	P62195	-0.219302	0.00880902	2.05507
																																											GGH	Q92820	-0.381789	0.00880902	2.05507
																																											FKBP3	Q00688	-0.578569	0.00880902	2.05507
																																											SNRPA	P09012	-0.314997	0.00885879	2.05263
																																											PPP1R18	Q6NYC8	-0.890203	0.00889286	2.05096
																																											TLN2	Q9Y4G6	-1.03782	0.00889286	2.05096
																																											CYB5R2	Q6BCY4	0.38869	0.00889286	2.05096
																																											CHAC1	Q9BUX1	0.955276	0.00889428	2.05089
																																											TRAP1	Q12931	-0.405136	0.00889428	2.05089
																																											MAGOHB	Q96A72	-0.467253	0.0088984	2.05069
																																											CLU	P10909	-0.631109	0.00893845	2.04874
																																											ARHGAP1	Q07960	-0.448588	0.00896396	2.0475
																																											CDC37	Q16543	-0.42298	0.00898587	2.04644
																																											MZT2B	Q6NZ67	-0.754595	0.00904689	2.0435
																																											SLC25A6	P12236	-0.354974	0.00905239	2.04324
																																											LAMP2	P13473	-0.75287	0.00905239	2.04324
																																											YME1L1	Q96TA2	-1.07706	0.00907042	2.04237
																																											CERCAM	Q5T4B2	-0.752212	0.00908103	2.04186
																																											SNRNP70	P08621	-0.25794	0.00908516	2.04167
																																											NOSIP	Q9Y314	-0.292447	0.00913534	2.03928
																																											GPATCH4	Q5T3I0	-0.537124	0.0091562	2.03828
																																											PCYOX1	Q9UHG3	-0.566269	0.00918665	2.03684
																																											RTN3	O95197	-0.473012	0.00919118	2.03663
																																											PRIM2	P49643	-0.349193	0.00919118	2.03663
																																											CYCS	P99999	-0.364037	0.00919381	2.0365
																																											PMEPA1	Q969W9	-0.691863	0.00919381	2.0365
																																											PFKP	Q01813	0.328879	0.00919381	2.0365
																																											SPCS3	P61009	-0.789379	0.00919381	2.0365
																																											RAB13	P51153	-0.481553	0.00919381	2.0365
																																											TIMM23	O14925	-0.774651	0.00925764	2.0335
																																											VPS4B	O75351	-0.288864	0.00925803	2.03348
																																											GPI	P06744	-0.24954	0.00933016	2.03011
																																											GOPC	Q9HD26	-0.796605	0.00936912	2.0283
																																											RPL24	P83731	-0.335252	0.00939265	2.02721
																																											PPA1	Q15181	-0.476987	0.00943573	2.02522
																																											PSMD3	O43242	-0.170685	0.00943573	2.02522
																																											ZNF316	A6NFI3	-1.09896	0.00944562	2.02477
																																											PHGDH	O43175	0.308924	0.00944987	2.02457
																																											APEX1	P27695	-0.357264	0.00946147	2.02404
																																											ZC3H11A	O75152	-0.275588	0.00946147	2.02404
																																											LRWD1	Q9UFC0	0.830779	0.00948841	2.02281
																																											TRA2B	P62995	-0.389121	0.00950744	2.02194
																																											MAP3K19	Q56UN5	2.38451	0.00951825	2.02144
																																											ST13	P50502	-0.384584	0.00953153	2.02084
																																											SLC25A11	Q02978	-0.273984	0.00953153	2.02084
																																											COL18A1	P39060	-1.01561	0.00954084	2.02041
																																											TRMT112	Q9UI30	-0.597424	0.00954084	2.02041
																																											PARK7	Q99497	-0.28507	0.00957097	2.01904
																																											CTNNAL1	Q9UBT7	-0.643867	0.00957097	2.01904
																																											CBR1	P16152	-0.554223	0.00957097	2.01904
																																											ATL3	Q6DD88	-0.311714	0.00957097	2.01904
																																											RBFOX2	O43251	-0.451792	0.00957097	2.01904
																																											NASP	P49321	-0.417217	0.00964125	2.01587
																																											ADNP	Q9H2P0	-0.309608	0.00964125	2.01587
																																											SYPL1	Q16563	-0.729368	0.00964265	2.0158
																																											PSMD9	O00233	-0.551247	0.00964265	2.0158
																																											PNO1	Q9NRX1	-0.555517	0.00964265	2.0158
																																											ATAD3A	Q9NVI7	-0.416307	0.00964265	2.0158
																																											GULP1	Q9UBP9	1.71394	0.00964505	2.0157
																																											SNRNP40	Q96DI7	-0.264431	0.00969981	2.01324
																																											PRMT1	Q99873	-0.246177	0.00972366	2.01217
																																											PEG10	Q86TG7	-0.566655	0.00972366	2.01217
																																											SYNM	O15061	-0.310122	0.00972571	2.01208
																																											SRSF6	Q13247	-0.44829	0.00975651	2.01071
																																											CTNND1	O60716	-0.377962	0.00976773	2.01021
																																											HOMER3	Q9NSC5	-0.722408	0.00979965	2.00879
																																											USMG5	Q96IX5	-0.543991	0.00979965	2.00879
																																											PARVA	Q9NVD7	-0.367069	0.0098018	2.00869
																																											SFT2D2	O95562	-0.723475	0.00982637	2.00761
																																											RPL6	Q02878	-0.150817	0.00982637	2.00761
																																											DKC1	O60832	0.209023	0.00985485	2.00635
																																											SAFB	Q15424	-0.446528	0.00985485	2.00635
																																											PNPO	Q9NVS9	-0.393385	0.00985485	2.00635
																																											TUBB4B	P68371	0.269256	0.00986866	2.00574
																																											AIMP1	Q12904	-0.24946	0.00992528	2.00326
																																											PFDN1	O60925	-0.514544	0.00992528	2.00326
																																											PFDN5	Q99471	-0.626359	0.00992528	2.00326
																																											MLEC	Q14165	-0.64651	0.00992528	2.00326
																																											KCT2	Q8NC54	-0.758398	0.00996784	2.0014
																																											ABCB6	Q9NP58	-0.550321	0.00996875	2.00136
																																											SLC25A24	Q6NUK1	-0.503188	0.00999323	2.00029
																																											UXS1	Q8NBZ7	-0.49081	0.0100087	1.99962
																																											UBL4A	P11441	-0.874835	0.0100087	1.99962
																																											AUP1	Q9Y679	-0.891413	0.0100087	1.99962
																																											MAK16	Q9BXY0	-0.457783	0.0100702	1.99696
																																											PWP2	Q15269	-0.37651	0.0100743	1.99679
																																											FAM3C	Q92520	-0.260732	0.0100743	1.99679
																																											NCBP1	Q09161	-0.45151	0.0102143	1.99079
																																											PRAF2	O60831	-0.707436	0.0102158	1.99073
																																											SARNP	P82979	-0.443301	0.0103055	1.98693
																																											TMEM261	Q96GE9	-0.744785	0.0103055	1.98693
																																											ACO2	Q99798	-0.398956	0.0103464	1.98521
																																											STAT1	P42224	-0.442353	0.0103464	1.98521
																																											TMED5	Q9Y3A6	-0.772773	0.0103464	1.98521
																																											COL11A1	P12107	-0.722955	0.0104013	1.98291
																																											MYO1C	O00159	-0.376046	0.0104052	1.98275
																																											SLC33A1	O00400	-0.820678	0.0104052	1.98275
																																											PFDN2	Q9UHV9	-0.37736	0.0104052	1.98275
																																											GIPC1	O14908	-0.525347	0.010408	1.98263
																																											ZNF768	Q9H5H4	-0.712603	0.010408	1.98263
																																											USP11	P51784	-0.336497	0.0104253	1.98191
																																											MRPL24	Q96A35	-0.74824	0.0104423	1.9812
																																											S100A6	P06703	-0.433093	0.0104469	1.98101
																																											ARL6IP1	Q15041	-0.52682	0.0104469	1.98101
																																											ZFR	Q96KR1	-0.308124	0.0104469	1.98101
																																											CNPY2	Q9Y2B0	-0.737343	0.0104565	1.98061
																																											DYNLL2	Q96FJ2	-0.747939	0.01057	1.97592
																																											MAD1L1	Q9Y6D9	-0.52817	0.0105897	1.97512
																																											TUFM	P49411	-0.170497	0.0105946	1.97491
																																											TRIM32	Q13049	-2.71461	0.0106248	1.97368
																																											XRCC5	P13010	-0.144957	0.0107137	1.97006
																																											CPOX	P36551	-0.711414	0.010752	1.96851
																																											EIF3J	O75822	-0.52168	0.0107566	1.96833
																																											SAR1A	Q9NR31	-0.520541	0.0107688	1.96783
																																											DNAJC10	Q8IXB1	-0.720577	0.0107733	1.96765
																																											VASP	P50552	-0.33883	0.0107733	1.96765
																																											COL5A1	P20908	-0.717521	0.0107779	1.96747
																																											MGLL	Q99685	-0.441212	0.0108167	1.96591
																																											DDX54	Q8TDD1	-0.364509	0.0108217	1.9657
																																											HSD17B11	Q8NBQ5	-0.832906	0.0108217	1.9657
																																											STX5	Q13190	-0.691599	0.0108217	1.9657
																																											MRPL12	P52815	-0.437753	0.0108462	1.96472
																																											NDUFS3	O75489	-0.674322	0.0108462	1.96472
																																											ATP5J2	P56134	-0.713392	0.0108462	1.96472
																																											RAB8A	P61006	-0.293429	0.0108462	1.96472
																																											TMEM9	Q9P0T7	-0.838811	0.0108462	1.96472
																																											KCTD10	Q9H3F6	-0.942723	0.0108462	1.96472
																																											TMEM109	Q9BVC6	-0.616972	0.0108462	1.96472
																																											DCTN4	Q9UJW0	-0.73988	0.0108685	1.96383
																																											ARPC4	P59998	-0.321275	0.0108742	1.9636
																																											CLIC4	Q9Y696	0.184169	0.0109158	1.96195
																																											PRR11	Q96HE9	-0.626604	0.0109158	1.96195
																																											ERBB2IP	Q96RT1	-1.33839	0.0109916	1.95894
																																											TMX1	Q9H3N1	-0.289813	0.0109916	1.95894
																																											PITPNB	P48739	-0.297055	0.0110119	1.95814
																																											AGK	Q53H12	-0.612362	0.0110119	1.95814
																																											CBX6	O95503	-0.56366	0.0110119	1.95814
																																											ANP32A	P39687	-0.444206	0.0110119	1.95814
																																											PAM16	Q9Y3D7	-0.646862	0.0110345	1.95725
																																											NRP1	O14786	-0.530644	0.0110345	1.95725
																																											TCEB1	Q15369	-0.330596	0.0110422	1.95694
																																											TUBA1B	P68363	-0.11933	0.0110422	1.95694
																																											CD97	P48960	-0.528482	0.0110422	1.95694
																																											MRPS36	P82909	-0.46798	0.0110461	1.95679
																																											CKAP5	Q14008	-0.378461	0.0110461	1.95679
																																											CDK2	P24941	-0.589053	0.0110665	1.95599
																																											EBNA1BP2	Q99848	-0.167101	0.0110665	1.95599
																																											HCCS	P53701	-0.71	0.0110665	1.95599
																																											MRPS6	P82932	-1.55781	0.0110665	1.95599
																																											RPS21	P63220	-0.495641	0.011086	1.95523
																																											RANBP1	P43487	-0.366285	0.0110863	1.95521
																																											SH3BGRL3	Q9H299	-0.483831	0.0110887	1.95512
																																											PIGU	Q9H490	-0.520049	0.0110952	1.95487
																																											RRP36	Q96EU6	-0.747084	0.0111623	1.95225
																																											PPIA	P62937	-0.158237	0.0111623	1.95225
																																											NSF	P46459	-0.2915	0.0111843	1.95139
																																											IFNL3	Q8IZI9	-0.67425	0.0111843	1.95139
																																											EIF2S1	P05198	-0.194225	0.0111843	1.95139
																																											PPP2R1A	P30153	-0.191354	0.0111843	1.95139
																																											NFU1	Q9UMS0	-0.505833	0.0112795	1.94771
																																											G6PD	P11413	-0.215605	0.0112795	1.94771
																																											DDT	P30046	-0.379029	0.0112896	1.94732
																																											EIF3K	Q9UBQ5	-0.312489	0.0113672	1.94434
																																											PFN2	P35080	-0.413469	0.0113672	1.94434
																																											AKR1B1	P15121	-0.373072	0.0113777	1.94395
																																											HNRNPDL	O14979	-0.304886	0.0114128	1.94261
																																											CCNB1	P14635	0.245491	0.0114272	1.94206
																																											SUGT1	Q9Y2Z0	-0.395341	0.0114381	1.94165
																																											EMG1	Q92979	-0.67958	0.0114613	1.94077
																																											TROVE2	P10155	0.60892	0.0114838	1.93992
																																											RPL27	P61353	-0.384683	0.0114861	1.93983
																																											AES	Q08117	-0.665768	0.0114861	1.93983
																																											RNH1	P13489	-0.648117	0.0116129	1.93506
																																											DPM3	Q9P2X0	-0.5022	0.0116129	1.93506
																																											ATP5F1	P24539	-0.357698	0.0116129	1.93506
																																											HNRNPAB	Q99729	-0.288772	0.0116149	1.93499
																																											TOMM70A	O94826	-0.36475	0.0116691	1.93296
																																											SYNC	Q9H7C4	-0.784537	0.0116787	1.9326
																																											TMEM214	Q6NUQ4	-0.417798	0.0117687	1.92927
																																											IMMT	Q16891	-0.191708	0.0117687	1.92927
																																											RAP1A	P62834	-0.319038	0.0117687	1.92927
																																											HIST1H2AJ	Q99878	-0.40695	0.0117687	1.92927
																																											MTR	Q99707	0.680057	0.0117687	1.92927
																																											REEP5	Q00765	-0.492157	0.011797	1.92823
																																											NUCB2	P80303	-0.761888	0.0118198	1.92739
																																											HINT1	P49773	-0.306135	0.0118198	1.92739
																																											CDK12	Q9NYV4	-0.656297	0.0118198	1.92739
																																											SEC11A	P67812	-0.655777	0.0118676	1.92564
																																											FARP1	Q9Y4F1	-0.727216	0.0118799	1.92519
																																											TPP1	O14773	-0.695332	0.0118799	1.92519
																																											RBM17	Q96I25	-0.534322	0.0118799	1.92519
																																											CD276	Q5ZPR3	-1.00639	0.0119493	1.92266
																																											LYAR	Q9NX58	-0.517165	0.0119517	1.92257
																																											NCLN	Q969V3	-0.363441	0.0119517	1.92257
																																											NUP37	Q8NFH4	-0.655941	0.0119836	1.92141
																																											OXSR1	O95747	-0.390121	0.0120483	1.91907
																																											SUPT6H	Q7KZ85	-0.523203	0.012081	1.9179
																																											NID1	P14543	-1.02931	0.012081	1.9179
																																											CHTOP	Q9Y3Y2	0.381292	0.0120843	1.91778
																																											GRPEL1	Q9HAV7	-0.731492	0.01209	1.91757
																																											AIFM1	O95831	-0.768399	0.0120936	1.91744
																																											SCAMP2	O15127	-0.40822	0.0121198	1.91651
																																											TRMT6	Q9UJA5	0.736564	0.0121198	1.91651
																																											RPL5	P46777	-0.160269	0.0121635	1.91494
																																											RPL4	P36578	-0.111761	0.0121863	1.91413
																																											TWISTNB	Q3B726	-0.659778	0.012212	1.91321
																																											2008-09-01	Q92599	-0.437593	0.012212	1.91321
																																											RSU1	Q15404	-0.60734	0.012212	1.91321
																																											PPP1R14B	Q96C90	-0.352954	0.0122139	1.91314
																																											TMX2	Q9Y320	-0.341746	0.0122241	1.91278
																																											PTBP1	P26599	-0.189341	0.0122613	1.91146
																																											TPX2	Q9ULW0	-0.25285	0.0123364	1.90881
																																											ANP32E	Q9BTT0	-0.795842	0.0123364	1.90881
																																											UBE2Z	Q9H832	0.723693	0.0123694	1.90765
																																											EIF3B	P55884	-0.568707	0.0124431	1.90507
																																											TBCB	Q99426	-0.935334	0.0124431	1.90507
																																											MLPH	Q9BV36	-0.690067	0.0124698	1.90414
																																											DHX30	Q7L2E3	-0.338783	0.0124732	1.90402
																																											NDUFA12	Q9UI09	-0.693871	0.012486	1.90358
																																											HDAC1	Q13547	0.643985	0.012486	1.90358
																																											SRP9	P49458	-0.485773	0.012486	1.90358
																																											POLDIP3	Q9BY77	-0.300495	0.0125455	1.90151
																																											LETM1	O95202	-0.506975	0.0126096	1.8993
																																											LAMA4	Q16363	-0.800952	0.0126568	1.89767
																																											TPBG	Q13641	-0.53841	0.0127106	1.89583
																																											PCDH1	Q08174	-0.704949	0.0127386	1.89488
																																											CNBP	P62633	-0.565294	0.0127551	1.89432
																																											DSG2	Q14126	-0.471745	0.0127589	1.89419
																																											SLC38A2	Q96QD8	0.305059	0.0128031	1.89268
																																											MMTAG2	Q9BU76	-0.688656	0.012817	1.89221
																																											LRRFIP1	Q32MZ4	-0.346982	0.0128306	1.89175
																																											HLA-DPB1	P04440	-0.63325	0.0128402	1.89143
																																											AGFG1	P52594	-0.291402	0.0128954	1.88956
																																											TMEM33	P57088	-0.293841	0.0129212	1.8887
																																											RAB23	Q9ULC3	-0.627606	0.0129965	1.88617
																																											HSPA13	P48723	-0.634401	0.0130149	1.88556
																																											PPP1CC	P36873	-0.798571	0.0130197	1.8854
																																											CSK	P41240	-0.658497	0.0130197	1.8854
																																											IKBKG	Q9Y6K9	-0.292838	0.0130201	1.88539
																																											SMC3	Q9UQE7	-0.285057	0.0130201	1.88539
																																											SLC35B2	Q8TB61	-0.483132	0.0130356	1.88487
																																											SMC1A	Q14683	-0.295723	0.0130931	1.88296
																																											RPS28	P62857	-0.642523	0.0130984	1.88278
																																											MRPL53	Q96EL3	-0.583796	0.0131316	1.88168
																																											ZBTB9	Q96C00	-0.487059	0.013133	1.88164
																																											TUBG1	P23258	0.479805	0.0131548	1.88092
																																											SQLE	Q14534	-0.662472	0.0132222	1.8787
																																											MFAP1	P55081	-0.405274	0.0132222	1.8787
																																											ARF5	P84085	-0.472035	0.0132809	1.87677
																																											SEC22B	O75396	-0.337493	0.0132898	1.87648
																																											ATP6V1E1	P36543	-0.29914	0.0133612	1.87416
																																											NUDT5	Q9UKK9	-0.361317	0.0133612	1.87416
																																											CLINT1	Q14677	-0.21567	0.0133612	1.87416
																																											NDE1	Q9NXR1	-0.647676	0.0134094	1.87259
																																											VPS35	Q96QK1	-0.260567	0.0134133	1.87246
																																											C8orf59	Q8N0T1	-0.701362	0.0134506	1.87126
																																											TM9SF3	Q9HD45	-0.507441	0.0134506	1.87126
																																											NT5DC2	Q9H857	-0.47125	0.013473	1.87054
																																											STX6	O43752	-0.421448	0.013473	1.87054
																																											IKBIP	Q70UQ0	-0.88471	0.0135182	1.86908
																																											KDSR	Q06136	0.448075	0.0135182	1.86908
																																											SF3B5	Q9BWJ5	-0.642981	0.0135541	1.86793
																																											PRRC2A	P48634	-0.290018	0.0135541	1.86793
																																											SNF8	Q96H20	-0.632434	0.0135719	1.86736
																																											MAGEA3	P43357	-0.899437	0.0135719	1.86736
																																											RING1	Q06587	-0.391079	0.013573	1.86732
																																											SVIL	O95425	-0.42068	0.013573	1.86732
																																											COLGALT1	Q8NBJ5	-0.332704	0.013573	1.86732
																																											PICALM	Q13492	-0.315266	0.013573	1.86732
																																											SMNDC1	O75940	-0.79475	0.013573	1.86732
																																											POR	P16435	-0.286168	0.013573	1.86732
																																											ISY1	Q9ULR0	-0.626306	0.013573	1.86732
																																											TWSG1	Q9GZX9	-0.523392	0.0136108	1.86612
																																											SLC29A1	Q99808	-0.387917	0.0136108	1.86612
																																											FXR1	P51114	-0.348401	0.0136108	1.86612
																																											FAU	P62861	-0.622917	0.0136121	1.86607
																																											OTUB1	Q96FW1	-0.375509	0.013662	1.86449
																																											PSMD8	P48556	-0.254216	0.013662	1.86449
																																											HDAC2	Q92769	0.218827	0.0136981	1.86334
																																											CDCA8	Q53HL2	-0.47156	0.0137196	1.86266
																																											AKT3	Q9Y243	-0.659001	0.0137238	1.86253
																																											DYNLT1	P63172	-0.457349	0.0137314	1.86229
																																											MRTO4	Q9UKD2	-0.436873	0.0137699	1.86107
																																											EP300	Q09472	-0.300443	0.0137699	1.86107
																																											ESRRA	P11474	-0.633833	0.0138633	1.85813
																																											SUMO1	P63165	-0.46195	0.0139508	1.8554
																																											DDX39A	O00148	-0.158386	0.0139932	1.85408
																																											FKBP4	Q02790	-0.477916	0.0140009	1.85384
																																											INCENP	Q9NQS7	-0.304779	0.0140132	1.85346
																																											TMEM263	Q8WUH6	-0.45869	0.0140515	1.85228
																																											UBE2D2	P62837	-0.599483	0.0140515	1.85228
																																											LZIC	Q8WZA0	-0.603284	0.0140515	1.85228
																																											PLAT	P00750	-0.952818	0.0140515	1.85228
																																											DERL1	Q9BUN8	-0.453597	0.0140806	1.85138
																																											BNIP3L	O60238	-0.603204	0.0141016	1.85073
																																											PRPS2	P11908	-0.453988	0.0141328	1.84977
																																											C2orf49	Q9BVC5	-0.682278	0.0142019	1.84765
																																											ENAH	Q8N8S7	-0.320595	0.0142266	1.8469
																																											LUC7L3	O95232	-0.280877	0.0142639	1.84576
																																											EMC3	Q9P0I2	-0.262754	0.0142799	1.84527
																																											NFKB1	P19838	-0.419429	0.0142799	1.84527
																																											RIF1	Q5UIP0	-0.327653	0.0142799	1.84527
																																											FXR2	P51116	-0.268841	0.0142799	1.84527
																																											TRNT1	Q96Q11	-0.702406	0.0142878	1.84504
																																											OR4E1	P0C645	-0.601542	0.0143083	1.84441
																																											C15orf52	Q6ZUT6	-0.378827	0.0143825	1.84217
																																											SNRPA1	P09661	-0.661467	0.0143825	1.84217
																																											SLC5A6	Q9Y289	-0.647924	0.0143825	1.84217
																																											AAR2	Q9Y312	-0.375726	0.0143825	1.84217
																																											FLRT3	Q9NZU0	-0.449243	0.014425	1.84089
																																											SRCAP	Q6ZRS2	-0.641028	0.0144535	1.84003
																																											PHB	P35232	-0.7395	0.0144565	1.83994
																																											STXBP1	P61764	-0.682606	0.0144651	1.83968
																																											TOMM22	Q9NS69	-0.343022	0.0144651	1.83968
																																											CAPZA2	P47755	-0.601883	0.014543	1.83735
																																											CLPB	Q9H078	-0.593731	0.014543	1.83735
																																											IPO7	O95373	-0.268855	0.0145699	1.83654
																																											NR2F2	P24468	-0.3445	0.0145816	1.83619
																																											GNL2	Q13823	-0.166137	0.0145816	1.83619
																																											YTHDF1	Q9BYJ9	-0.602508	0.014635	1.83461
																																											CTBP1	Q13363	-0.449311	0.014637	1.83455
																																											RUVBL1	Q9Y265	-0.204598	0.0146796	1.83329
																																											ATP5C1	P36542	-0.279983	0.0147312	1.83176
																																											C20orf27	Q9GZN8	-0.602122	0.0147312	1.83176
																																											NUB1	Q9Y5A7	-0.5994	0.0147469	1.8313
																																											MTDH	Q86UE4	-0.564404	0.0148034	1.82964
																																											LARP7	Q4G0J3	-0.586356	0.0148641	1.82786
																																											RNMTL1	Q9HC36	-0.645241	0.0148699	1.82769
																																											YTHDC2	Q9H6S0	-1.52124	0.0148699	1.82769
																																											PAFAH1B3	Q15102	-0.381993	0.0148699	1.82769
																																											GARS	P41250	0.783583	0.0148699	1.82769
																																											SNRPB2	P08579	-0.225398	0.0148939	1.82699
																																											RHEB	Q15382	-0.372869	0.0149075	1.8266
																																											TUBB6	Q9BUF5	0.7301	0.0149309	1.82591
																																											ARPC5	O15511	-0.374527	0.0149993	1.82393
																																											EZR	P15311	-0.287272	0.0151054	1.82087
																																											VCP	P55072	-0.376364	0.0151313	1.82012
																																											SLC4A7	Q9Y6M7	-0.314338	0.0151313	1.82012
																																											GMPPA	Q96IJ6	-0.475604	0.015305	1.81517
																																											NUP214	P35658	-0.439633	0.0153231	1.81465
																																											EIF2B2	P49770	-0.35382	0.0153231	1.81465
																																											GLRX3	O76003	-0.284974	0.0153231	1.81465
																																											HSPBP1	Q9NZL4	-0.394948	0.0153677	1.81339
																																											DDX27	Q96GQ7	-0.156701	0.0154137	1.81209
																																											SNX2	O60749	-0.288908	0.0154493	1.81109
																																											PPP1R12A	O14974	-0.342912	0.0154508	1.81105
																																											CPSF4	O95639	0.581322	0.0154624	1.81072
																																											KMT2A	Q03164	-0.618407	0.0154654	1.81064
																																											PXDN	Q92626	-0.620436	0.0154654	1.81064
																																											TCEA1	P23193	-0.174579	0.0155972	1.80695
																																											MARCKS	P29966	-0.594134	0.0156866	1.80447
																																											PTGES2	Q9H7Z7	-0.586389	0.0157759	1.80201
																																											LASP1	Q14847	-0.205678	0.0157759	1.80201
																																											PSMC6	P62333	-0.205389	0.0157764	1.80199
																																											PTPN1	P18031	-0.219066	0.0159485	1.79728
																																											RBBP4	Q09028	-0.414647	0.0159816	1.79638
																																											VPS18	Q9P253	-0.651445	0.0160073	1.79568
																																											EGR1	P18146	0.595707	0.0160073	1.79568
																																											TRIM28	Q13263	-0.274389	0.0160416	1.79475
																																											EIF3F	O00303	-0.352738	0.0161377	1.79216
																																											HNRNPUL1	Q9BUJ2	-0.19277	0.016143	1.79202
																																											PDCL	Q13371	-0.565642	0.0161524	1.79176
																																											RELA	Q04206	-0.389602	0.0161524	1.79176
																																											DSTN	P60981	-0.223708	0.0161711	1.79126
																																											CDS2	O95674	-0.411559	0.01627	1.78861
																																											STK24	Q9Y6E0	-0.526676	0.0163441	1.78664
																																											TXNDC12	O95881	-0.389544	0.0163441	1.78664
																																											ATL2	Q8NHH9	-0.40136	0.0163441	1.78664
																																											RLIM	Q9NVW2	-0.596751	0.0163441	1.78664
																																											TRAM1	Q15629	-0.556885	0.0163753	1.78581
																																											UQCRC2	P22695	-0.274001	0.0164577	1.78363
																																											SNAP29	O95721	-0.460191	0.0164577	1.78363
																																											PDS5B	Q9NTI5	-0.289393	0.0164873	1.78285
																																											CHRAC1	Q9NRG0	0.715215	0.0164991	1.78254
																																											MPRIP	Q6WCQ1	-1.10062	0.0165344	1.78161
																																											PFN1	P07737	-0.181534	0.0165453	1.78133
																																											LAMTOR5	O43504	-0.451194	0.0166296	1.77912
																																											MRPL9	Q9BYD2	-0.440754	0.0166296	1.77912
																																											GPR56	Q9Y653	-0.766767	0.0166537	1.77849
																																											ZNF787	Q6DD87	-0.449479	0.0166983	1.77733
																																											VPS26A	O75436	-0.308387	0.01673	1.77651
																																											SNX12	Q9UMY4	-0.468589	0.0167727	1.7754
																																											ANXA6	P08133	-0.28525	0.0167919	1.7749
																																											CUL4B	Q13620	-0.318893	0.0168046	1.77457
																																											MCM2	P49736	-0.119619	0.0168231	1.77409
																																											SEC61A1	P61619	-0.342663	0.0168302	1.77391
																																											VKORC1L1	Q8N0U8	-0.56233	0.0168451	1.77353
																																											WNK1	Q9H4A3	-0.9246	0.0168511	1.77337
																																											NDUFS7	O75251	0.553681	0.01688	1.77263
																																											C11orf84	Q9BUA3	-0.880942	0.01688	1.77263
																																											LRRC8A	Q8IWT6	-0.604378	0.01688	1.77263
																																											GSR	P00390	-1.80788	0.01688	1.77263
																																											HSPG2	P98160	-1.19189	0.01688	1.77263
																																											PPP1CA	P62136	-0.172999	0.01688	1.77263
																																											NOP58	Q9Y2X3	-0.184795	0.01688	1.77263
																																											DST	Q03001	-0.382189	0.0169303	1.77134
																																											SAE1	Q9UBE0	-0.287811	0.0169562	1.77067
																																											ECH1	Q13011	-0.553683	0.0169571	1.77065
																																											FRMD6	Q96NE9	-0.197372	0.0169819	1.77001
																																											SLC16A1	P53985	-0.25696	0.0170325	1.76872
																																											IER3IP1	Q9Y5U9	-0.567352	0.0170325	1.76872
																																											RPL39P5	Q59GN2	-0.573389	0.0171203	1.76649
																																											AMFR	Q9UKV5	-0.74447	0.0172611	1.76293
																																											SNRPD3	P62318	-0.211624	0.0172677	1.76276
																																											TTC1	Q99614	-0.538578	0.0172677	1.76276
																																											ADPRHL1	Q8NDY3	-0.564324	0.0172677	1.76276
																																											TMTC3	Q6ZXV5	-0.413036	0.0172677	1.76276
																																											DYNC1H1	Q14204	0.151572	0.0173464	1.76079
																																											CLIC1	O00299	-0.190438	0.0173821	1.7599
																																											TAX1BP3	O14907	-0.413109	0.0173821	1.7599
																																											ERCC1	P07992	-0.660177	0.0174198	1.75896
																																											ARPP19	P56211	-0.554383	0.0174198	1.75896
																																											NUDCD3	Q8IVD9	-0.385607	0.0174198	1.75896
																																											GPC1	P35052	-1.48292	0.0174264	1.75879
																																											SLITRK6	Q9H5Y7	0.410804	0.0174284	1.75874
																																											PIN1	Q13526	-0.477288	0.0174284	1.75874
																																											LRRC47	Q8N1G4	-0.417378	0.0174842	1.75735
																																											AXL	P30530	-0.363145	0.0174842	1.75735
																																											AK4	P27144	-0.543396	0.0174967	1.75704
																																											TNPO1	Q92973	-0.254391	0.0175613	1.75544
																																											EXOSC8	Q96B26	-0.562374	0.0176107	1.75422
																																											BCLAF1	Q9NYF8	-0.378704	0.0176541	1.75315
																																											IPO8	O15397	-0.497282	0.0176846	1.7524
																																											ATP6V1F	Q16864	-0.620399	0.0177056	1.75189
																																											CYC1	P08574	-0.379849	0.0177311	1.75126
																																											IGBP1	P78318	-0.540076	0.0177332	1.75121
																																											MOB1A	Q9H8S9	-0.256574	0.0177427	1.75098
																																											MAGED1	Q9Y5V3	-0.543308	0.0177452	1.75092
																																											TUBA1C	Q9BQE3	0.312616	0.0177465	1.75089
																																											VAPB	O95292	-0.263547	0.0178204	1.74908
																																											APOL2	Q9BQE5	-0.621235	0.0179284	1.74646
																																											UTP18	Q9Y5J1	0.390642	0.0179916	1.74493
																																											CSE1L	P55060	-0.120209	0.0179916	1.74493
																																											EMC10	Q5UCC4	-0.472297	0.0179916	1.74493
																																											LARP4B	Q92615	-0.535948	0.0180445	1.74366
																																											VPS37A	Q8NEZ2	-0.542016	0.0181751	1.74052
																																											HAGH	Q16775	-0.442462	0.0183566	1.73621
																																											SON	P18583	-0.251041	0.0183566	1.73621
																																											COPB1	P53618	-0.218084	0.0183566	1.73621
																																											HEXA	P06865	-0.545478	0.0184178	1.73476
																																											IDE	P14735	-0.400747	0.0184322	1.73442
																																											MACROD1	Q9BQ69	-0.548211	0.018445	1.73412
																																											KIAA2013	Q8IYS2	-0.678603	0.0184906	1.73305
																																											MT-ATP6	P00846	0.536504	0.0184995	1.73284
																																											HGS	O14964	-0.184783	0.0184995	1.73284
																																											SUPT5H	O00267	-0.239292	0.018635	1.72967
																																											CD9	P21926	-0.67973	0.0186354	1.72966
																																											SPHK1	Q9NYA1	-0.559578	0.0186361	1.72965
																																											RBM8A	Q9Y5S9	-0.3795	0.0187415	1.7272
																																											RPL23	P62829	-0.221707	0.0187911	1.72605
																																											LSM14B	Q9BX40	-0.526812	0.0187911	1.72605
																																											AHSA1	O95433	-0.336494	0.0187911	1.72605
																																											SEMA3A	Q14563	-0.76232	0.0189021	1.72349
																																											SMARCC2	Q8TAQ2	-0.278101	0.0189021	1.72349
																																											BANF1	O75531	-0.538541	0.0189301	1.72285
																																											SAFB2	Q14151	-0.532371	0.0190636	1.7198
																																											CDC123	O75794	-0.732623	0.0190636	1.7198
																																											LSM1	O15116	-0.761243	0.0190636	1.7198
																																											SUN1	O94901	-0.406334	0.0190957	1.71906
																																											UBA1	P22314	-0.129723	0.0191378	1.71811
																																											GOLGB1	Q14789	-0.6751	0.0191397	1.71807
																																											DPYSL3	Q14195	-0.208958	0.0191397	1.71807
																																											DYNC1LI2	O43237	-0.276079	0.0191766	1.71723
																																											CHD1	O14646	-0.649964	0.0192133	1.7164
																																											DBN1	Q16643	-0.702884	0.0192133	1.7164
																																											AKR1C1	Q04828	-0.410014	0.0193048	1.71434
																																											GORASP2	Q9H8Y8	-0.574225	0.0193366	1.71362
																																											LPP	Q93052	-0.278481	0.019414	1.71188
																																											PDLIM1	O00151	-0.276862	0.0194444	1.7112
																																											FUBP3	Q96I24	-0.337388	0.0194455	1.71118
																																											TAGLN2	P37802	0.141964	0.0194935	1.71011
																																											SLC1A5	Q15758	-0.184924	0.0195903	1.70796
																																											ATP2A2	P16615	-0.294516	0.019693	1.70569
																																											CNOT4	O95628	-0.705558	0.0197081	1.70535
																																											UBE2G2	P60604	-0.521662	0.0197081	1.70535
																																											COTL1	Q14019	-0.343715	0.0197143	1.70522
																																											MAN1B1	Q9UKM7	-0.532035	0.0197313	1.70484
																																											PMVK	Q15126	-0.532934	0.0197439	1.70457
																																											SBDS	Q9Y3A5	-0.185457	0.0197439	1.70457
																																											STX12	Q86Y82	-0.31923	0.0197622	1.70416
																																											SOGA1	O94964	-1.22019	0.0197679	1.70404
																																											SMTN	P53814	-0.279195	0.0198191	1.70292
																																											UGT8	Q16880	-0.398015	0.0198191	1.70292
																																											AKAP2	Q9Y2D5	-0.363437	0.0198191	1.70292
																																											RAB22A	Q9UL26	-0.530815	0.0198191	1.70292
																																											MRPL46	Q9H2W6	-0.563173	0.0198257	1.70277
																																											BAG2	O95816	-0.514103	0.0198403	1.70245
																																											PDHB	P11177	0.528808	0.0198467	1.70231
																																											GNAI3	P08754	-0.388742	0.0198467	1.70231
																																											TARS	P26639	0.22986	0.0198467	1.70231
																																											ZMAT2	Q96NC0	-0.386251	0.0198775	1.70164
																																											CYTH3	O43739	-0.505882	0.0198979	1.70119
																																											MRPL45	Q9BRJ2	-0.39646	0.0200294	1.69833
																																											PIGK	Q92643	-0.384875	0.0200294	1.69833
																																											DNAAF5	Q86Y56	-0.493133	0.020062	1.69762
																																											DRG1	Q9Y295	-0.636224	0.0200878	1.69707
																																											SPRY2	O43597	-0.381875	0.0200999	1.69681
																																											DTYMK	P23919	-0.292165	0.0201003	1.6968
																																											GLUD1	P00367	0.526195	0.0201109	1.69657
																																											HIST2H2BE	Q16778	-0.314231	0.0201284	1.69619
																																											EIF5A	P63241	-0.200659	0.0202246	1.69412
																																											MMP16	P51512	-0.525257	0.0202365	1.69386
																																											U2AF1	P0DN76	-0.267585	0.0202617	1.69332
																																											AIMP2	Q13155	-0.245702	0.0202638	1.69328
																																											OGFR	Q9NZT2	-0.599114	0.0204274	1.68979
																																											U2SURP	O15042	0.339089	0.0204293	1.68975
																																											PIGS	Q96S52	-0.418193	0.0204301	1.68973
																																											HIST2H3PS2	Q5TEC6	-0.315248	0.0204777	1.68872
																																											ZC3H15	Q8WU90	-0.510999	0.0205384	1.68743
																																											KARS	Q15046	0.11422	0.0205384	1.68743
																																											CIRBP	Q14011	-0.534497	0.0205384	1.68743
																																											GTF2A1	P52655	-0.518638	0.0205645	1.68688
																																											CCDC50	Q8IVM0	-0.567681	0.0205645	1.68688
																																											FBXO7	Q9Y3I1	0.311489	0.0206062	1.686
																																											TBC1D10B	Q4KMP7	-0.530206	0.020716	1.68369
																																											SNX27	Q96L92	-0.450144	0.020716	1.68369
																																											WIZ	O95785	-0.65301	0.0207242	1.68352
																																											UTP14A	Q9BVJ6	-0.388713	0.0207242	1.68352
																																											TSR1	Q2NL82	0.374755	0.020727	1.68346
																																											NOP16	Q9Y3C1	-0.257131	0.0207588	1.6828
																																											PRPF18	Q99633	-0.585847	0.0207588	1.6828
																																											YARS	P54577	-0.11262	0.0207913	1.68212
																																											CARHSP1	Q9Y2V2	-0.384388	0.0207943	1.68206
																																											PACSIN2	Q9UNF0	-0.669867	0.0208001	1.68193
																																											LAMTOR1	Q6IAA8	-0.498677	0.0208113	1.6817
																																											LHFPL2	Q6ZUX7	-0.590726	0.0208113	1.6817
																																											PNKP	Q96T60	-0.50839	0.020827	1.68137
																																											TARDBP	Q13148	-0.281587	0.020827	1.68137
																																											FAM120C	Q9NX05	0.534765	0.0208398	1.68111
																																											FRG1	Q14331	-0.378508	0.0208398	1.68111
																																											TMEM165	Q9HC07	-0.334673	0.0208603	1.68068
																																											AMOTL2	Q9Y2J4	-0.549173	0.0208702	1.68047
																																											TMUB2	Q71RG4	-0.500292	0.0208702	1.68047
																																											SYF2	O95926	-0.512948	0.0208702	1.68047
																																											IRF2BPL	Q9H1B7	-0.347889	0.0209038	1.67977
																																											GPN1	Q9HCN4	-0.499435	0.0209146	1.67955
																																											CSNK1G3	Q9Y6M4	-0.269969	0.0209584	1.67864
																																											TRA2A	Q13595	-0.497889	0.0209699	1.6784
																																											ACSL4	O60488	0.310733	0.0209901	1.67798
																																											RQCD1	Q92600	-0.587426	0.0210703	1.67633
																																											CUX1	P39880	-0.82317	0.0210756	1.67622
																																											UTP11L	Q9Y3A2	-0.262433	0.0211547	1.67459
																																											FOXK2	Q01167	-0.526745	0.0211859	1.67395
																																											CNDP2	Q96KP4	0.287927	0.0212062	1.67354
																																											RRM2	P31350	0.116064	0.0213025	1.67157
																																											CTNNBL1	Q8WYA6	0.547351	0.021399	1.66961
																																											ORMDL1	Q9P0S3	-0.49644	0.021399	1.66961
																																											DARS2	Q6PI48	-0.37432	0.021399	1.66961
																																											GIGYF2	Q6Y7W6	-0.812641	0.0214731	1.66811
																																											EIF3H	O15372	-0.406689	0.0214873	1.66782
																																											CNOT1	A5YKK6	-0.308473	0.0214996	1.66757
																																											GLA	P06280	-0.892969	0.0214996	1.66757
																																											FAM120A	Q9NZB2	-0.275262	0.0215382	1.66679
																																											ATP6V0A2	Q9Y487	-0.491545	0.021548	1.66659
																																											EIF3I	Q13347	-0.152076	0.0215745	1.66606
																																											BRD2	P25440	-0.223623	0.0215745	1.66606
																																											MTA2	O94776	-0.117223	0.021599	1.66557
																																											DHCR24	Q15392	0.309454	0.0216369	1.6648
																																											MAP1LC3A	Q9H492	0.492495	0.0217353	1.66283
																																											SRP54	P61011	-0.28089	0.0217417	1.66271
																																											DNTTIP1	Q9H147	-0.531659	0.0217613	1.66231
																																											UCK2	Q9BZX2	-0.534515	0.0217613	1.66231
																																											CAV2	P51636	-0.508581	0.0218282	1.66098
																																											ZC3HAV1	Q7Z2W4	-0.409713	0.0218282	1.66098
																																											NHP2L1	P55769	-0.845761	0.0218454	1.66064
																																											NCDN	Q9UBB6	-0.775337	0.0218454	1.66064
																																											EXOSC2	Q13868	-0.419982	0.0218454	1.66064
																																											COX5B	P10606	-1.43869	0.0219139	1.65928
																																											C14orf80	Q86SX3	-0.487421	0.0219174	1.65921
																																											PELO	Q9BRX2	-0.311789	0.0219174	1.65921
																																											KRTCAP2	Q8N6L1	-0.366866	0.0219428	1.65871
																																											POP1	Q99575	-0.310818	0.0219498	1.65857
																																											UBE2J1	Q9Y385	-0.500287	0.0219498	1.65857
																																											PRKAR2B	P31323	-0.260783	0.022045	1.65669
																																											KIF5B	P33176	-0.306086	0.022045	1.65669
																																											MRPL49	Q13405	-0.541301	0.0220636	1.65632
																																											PTAR1	Q7Z6K3	-0.51144	0.0220796	1.65601
																																											AP1G1	O43747	-0.371682	0.022149	1.65465
																																											YAF2	Q8IY57	-0.717549	0.0222017	1.65361
																																											MYH10	P35580	-0.563576	0.0222509	1.65265
																																											MRPL3	P09001	-0.483948	0.0222883	1.65192
																																											TIMM50	Q3ZCQ8	-0.283557	0.0222987	1.65172
																																											RBM25	P49756	-0.316587	0.0223227	1.65125
																																											SFN	P31947	-0.504531	0.0223284	1.65114
																																											TBL3	Q12788	0.363569	0.0223284	1.65114
																																											MPHOSPH10	O00566	-0.525366	0.0223284	1.65114
																																											HSD17B12	Q53GQ0	-0.288448	0.0223407	1.6509
																																											EGFR	P00533	-0.535114	0.0223407	1.6509
																																											SP3	Q02447	-0.367996	0.0223407	1.6509
																																											RPL13A	P40429	-0.185674	0.0223407	1.6509
																																											MTX1	Q13505	-0.362834	0.0223707	1.65032
																																											UGGT2	Q9NYU1	-0.486193	0.02239	1.64995
																																											KIF11	P52732	-0.2322	0.0224311	1.64915
																																											NA	P0DPI2	-0.254826	0.0224311	1.64915
																																											RPA3	P35244	-0.376166	0.0224397	1.64898
																																											REEP3	Q6NUK4	-0.582108	0.0224766	1.64827
																																											VAMP7	P51809	-0.840386	0.0224766	1.64827
																																											CLDND1	Q9NY35	-0.510627	0.0224804	1.6482
																																											ZFX	P17010	-0.488798	0.022481	1.64818
																																											TIAL1	Q01085	-0.296302	0.0225109	1.64761
																																											RND3	P61587	-0.299837	0.022561	1.64664
																																											EPHA2	P29317	-0.172712	0.022561	1.64664
																																											CPNE3	O75131	-0.322065	0.022561	1.64664
																																											TWF2	Q6IBS0	-0.216761	0.0225652	1.64656
																																											NDUFV2	P19404	-0.48201	0.0226323	1.64527
																																											C19orf43	Q9BQ61	-0.51148	0.0226747	1.64446
																																											NCAPD2	Q15021	0.374939	0.022705	1.64388
																																											TM4SF1	P30408	-0.486157	0.0227691	1.64265
																																											FUNDC2	Q9BWH2	-0.685346	0.0227834	1.64238
																																											CTDSPL2	Q05D32	-0.486135	0.022865	1.64083
																																											PRPF4	O43172	-0.418769	0.0228991	1.64018
																																											CTSC	P53634	-0.441346	0.0229273	1.63965
																																											TERF2	Q15554	-0.554203	0.0229273	1.63965
																																											PNN	Q9H307	-0.325795	0.0229576	1.63907
																																											MPDU1	O75352	-0.313088	0.0230675	1.637
																																											POM121C	A8CG34	-0.524101	0.0230675	1.637
																																											RAB35	Q15286	-0.368502	0.0230675	1.637
																																											PSMB7	Q99436	-0.328618	0.0230675	1.637
																																											DEK	P35659	-0.259492	0.0231551	1.63535
																																											CST3	P01034	-1.09801	0.0232258	1.63403
																																											SLC25A10	Q9UBX3	-0.249998	0.0232965	1.63271
																																											EIF4E2	O60573	-0.766567	0.0232965	1.63271
																																											C11orf98	E9PRG8	-0.472397	0.0233131	1.6324
																																											RPL10	P27635	0.211378	0.0233131	1.6324
																																											UQCRFS1	P47985	-0.384385	0.0233131	1.6324
																																											FSCN1	Q16658	-0.146401	0.0233642	1.63145
																																											CASC3	O15234	-0.290362	0.0234419	1.63001
																																											CD74	P04233	-0.135363	0.0234419	1.63001
																																											OSBP	P22059	-0.393219	0.0234673	1.62954
																																											ARL1	P40616	-0.242089	0.0234673	1.62954
																																											ATP2B4	P23634	-0.576553	0.0235061	1.62882
																																											AP2M1	Q96CW1	-0.435369	0.0235159	1.62864
																																											PCDHGC3	Q9UN70	-0.602193	0.0235505	1.628
																																											PTPN14	Q15678	-0.324947	0.0235508	1.628
																																											ARGLU1	Q9NWB6	-0.469588	0.0235508	1.628
																																											DPP3	Q9NY33	-0.352473	0.0237062	1.62514
																																											TMCO1	Q9UM00	-0.278547	0.0237421	1.62448
																																											ST8SIA5	O15466	-0.490696	0.0237439	1.62445
																																											ADH5	P11766	-0.422944	0.023796	1.6235
																																											LEPREL2	Q8IVL6	-0.467951	0.023796	1.6235
																																											MYADM	Q96S97	-0.304941	0.0238347	1.62279
																																											NOP14	P78316	-0.403271	0.0238668	1.62221
																																											RANBP3	Q9H6Z4	-0.534609	0.0238668	1.62221
																																											COPS2	P61201	-0.249104	0.0239444	1.6208
																																											GNB2	P62879	-0.246516	0.0240005	1.61978
																																											FOSL2	P15408	-0.480291	0.0240005	1.61978
																																											WBP2	Q969T9	-0.49055	0.0240521	1.61885
																																											PIN4	Q9Y237	-0.544513	0.0241052	1.61789
																																											FASTKD2	Q9NYY8	-0.24946	0.0242234	1.61576
																																											SNRPE	P62304	-0.388396	0.0242234	1.61576
																																											RCC2	Q9P258	-0.119676	0.0243231	1.61398
																																											PSMF1	Q92530	-0.387973	0.0243614	1.6133
																																											ACBD5	Q5T8D3	-0.660212	0.0244039	1.61254
																																											S100A11	P31949	-0.217742	0.0244039	1.61254
																																											NUP85	Q9BW27	0.507664	0.0244224	1.61221
																																											ERGIC2	Q96RQ1	-0.358127	0.0245304	1.6103
																																											XRN2	Q9H0D6	0.184023	0.0246271	1.60859
																																											ZMYND8	Q9ULU4	-0.545773	0.0246271	1.60859
																																											IQGAP3	Q86VI3	-0.307469	0.0246271	1.60859
																																											MLLT1	Q03111	-0.593124	0.0246271	1.60859
																																											SH3PXD2A	Q5TCZ1	-0.485625	0.0246271	1.60859
																																											NAE1	Q13564	0.527378	0.0247155	1.60703
																																											ZWINT	O95229	-0.369869	0.024753	1.60637
																																											PFAS	O15067	-0.282676	0.024788	1.60576
																																											CDK9	P50750	0.412441	0.0248014	1.60552
																																											TMOD3	Q9NYL9	-0.468742	0.0248014	1.60552
																																											SMC2	O95347	-0.219298	0.0248306	1.60501
																																											PPIL4	Q8WUA2	-0.66845	0.0248745	1.60425
																																											ATP6V1D	Q9Y5K8	-0.507392	0.0249447	1.60302
																																											SMIM4	Q8WVI0	0.455678	0.0251785	1.59897
																																											HNRNPUL2	Q1KMD3	-0.332021	0.0252157	1.59833
																																											EPS8	Q12929	-0.290337	0.0253823	1.59547
																																											PPME1	Q9Y570	-0.354975	0.0254664	1.59403
																																											ZMPSTE24	O75844	-0.264683	0.0254914	1.59361
																																											UBXN4	Q92575	-0.476165	0.025507	1.59334
																																											EIF2B1	Q14232	-0.196075	0.0255597	1.59244
																																											IFITM3	Q01628	-0.569588	0.0255968	1.59181
																																											PGM1	P36871	-0.190851	0.0256675	1.59062
																																											PAM	P19021	-0.982005	0.0257549	1.58914
																																											GBF1	Q92538	0.56031	0.0258934	1.58681
																																											NCBP2	P52298	-0.449482	0.02591	1.58653
																																											GALNS	P34059	-0.546173	0.0259358	1.5861
																																											DMAP1	Q9NPF5	-0.205746	0.0259733	1.58547
																																											CBLL1	Q75N03	-0.218071	0.025975	1.58544
																																											KHDRBS1	Q07666	-0.160075	0.026055	1.58411
																																											NCEH1	Q6PIU2	-0.194002	0.0260852	1.58361
																																											PTPN11	Q06124	-0.45381	0.0262313	1.58118
																																											UTP20	O75691	-0.330197	0.0262313	1.58118
																																											GID8	Q9NWU2	-0.475992	0.0265813	1.57542
																																											EIF1AX	P47813	-0.34448	0.0267231	1.57311
																																											SNRPG	P62308	-0.504958	0.0267801	1.57219
																																											PRPF38A	Q8NAV1	-0.500362	0.0269248	1.56985
																																											EHD4	Q9H223	-0.210676	0.0269491	1.56946
																																											LAMTOR2	Q9Y2Q5	-0.355508	0.0269999	1.56864
																																											SHC1	P29353	-0.209827	0.0271421	1.56636
																																											NOC2L	Q9Y3T9	-0.334988	0.0271493	1.56624
																																											ELMOD2	Q8IZ81	-0.449674	0.0271493	1.56624
																																											SPG20	Q8N0X7	-0.440998	0.0271493	1.56624
																																											NAA10	P41227	-0.332985	0.0272069	1.56532
																																											WDR1	O75083	-0.148962	0.0272069	1.56532
																																											JMJD6	Q6NYC1	-1.02672	0.0273244	1.56345
																																											EPHX1	P07099	-0.137438	0.0273245	1.56345
																																											TOX4	O94842	-0.448776	0.0273364	1.56326
																																											CUL1	Q13616	-0.422533	0.0273644	1.56281
																																											BOP1	Q14137	-0.234146	0.0274102	1.56209
																																											PLAA	Q9Y263	-0.411427	0.0274566	1.56135
																																											CDC5L	Q99459	-0.213191	0.0274716	1.56112
																																											DDX6	P26196	-0.157429	0.0274847	1.56091
																																											ARFGAP3	Q9NP61	-0.347686	0.0276446	1.55839
																																											PSIP1	O75475	-0.279873	0.0277932	1.55606
																																											G3BP2	Q9UN86	-0.446935	0.0279462	1.55368
																																											SMARCA1	P28370	-0.471569	0.0280439	1.55216
																																											MTCH2	Q9Y6C9	-0.226423	0.0280554	1.55198
																																											GTSE1	Q9NYZ3	-0.450183	0.0285979	1.54367
																																											EHD1	Q9H4M9	-0.141166	0.028684	1.54236
																																											RBM34	P42696	-0.273352	0.0287652	1.54113
																																											NEDD8	Q15843	-0.438032	0.0288259	1.54022
																																											SNX1	Q13596	-0.440093	0.0288624	1.53967
																																											RDH11	Q8TC12	-0.2018	0.0288674	1.53959
																																											FAM98B	Q52LJ0	0.470817	0.0288795	1.53941
																																											GOSR2	O14653	-0.278527	0.0289553	1.53827
																																											PARP4	Q9UKK3	-0.441956	0.0290466	1.5369
																																											ZFP91	Q96JP5	-0.300798	0.0290591	1.53672
																																											GOLGA4	Q13439	-0.454123	0.0290617	1.53668
																																											FRMD5	Q7Z6J6	-0.471768	0.0290617	1.53668
																																											CDIPT	O14735	-0.435639	0.0290913	1.53624
																																											BUB3	O43684	-0.143246	0.0291636	1.53516
																																											USP7	Q93009	-0.296182	0.0291636	1.53516
																																											RSRC2	Q7L4I2	0.491742	0.029172	1.53503
																																											IPO4	Q8TEX9	-0.628095	0.0292081	1.5345
																																											DARS	P14868	0.0980049	0.029233	1.53413
																																											PPP4R2	Q9NY27	-0.514465	0.0292559	1.53379
																																											PRPF3	O43395	-0.336967	0.0292574	1.53376
																																											PPP2R4	Q15257	-0.492356	0.0292574	1.53376
																																											STK4	Q13043	-0.32185	0.0292861	1.53334
																																											ITGA2	P17301	-0.443919	0.0294504	1.53091
																																											PPP1R2	P41236	0.365651	0.0294669	1.53067
																																											PPIH	O43447	-0.349673	0.0294699	1.53062
																																											NRD1	O43847	-0.434088	0.0294719	1.53059
																																											B4GALT1	P15291	-0.455144	0.0294864	1.53038
																																											ATP6AP2	O75787	-0.592552	0.0296177	1.52845
																																											REEP4	Q9H6H4	-0.518029	0.0296522	1.52794
																																											MAP7D1	Q3KQU3	-0.283514	0.029662	1.5278
																																											VAT1	Q99536	-0.383803	0.0298258	1.52541
																																											LAMP1	P11279	-0.603952	0.0298472	1.5251
																																											ATXN10	Q9UBB4	-0.273263	0.0298767	1.52467
																																											STX4	Q12846	-0.232605	0.0299174	1.52408
																																											PSMB6	P28072	-0.262318	0.0299306	1.52388
																																											SMU1	Q2TAY7	-0.461788	0.0299432	1.5237
																																											STARD7	Q9NQZ5	-0.472813	0.0300021	1.52285
																																											EIF3D	O15371	-0.302233	0.0300324	1.52241
																																											B4GALT5	O43286	-0.317185	0.0301186	1.52116
																																											FMNL2	Q96PY5	-0.43862	0.0303484	1.51786
																																											DNM2	P50570	-0.467704	0.0303484	1.51786
																																											IER3	P46695	-0.463408	0.0305354	1.5152
																																											CCDC47	Q96A33	-0.170721	0.0305377	1.51516
																																											EXOSC3	Q9NQT5	-0.409649	0.0305978	1.51431
																																											ERAP1	Q9NZ08	-0.406851	0.0308024	1.51142
																																											PTRH2	Q9Y3E5	-0.216459	0.0308024	1.51142
																																											RAP1B	P61224	-0.646807	0.0309312	1.5096
																																											SLC4A2	P04920	-0.416747	0.0309782	1.50894
																																											BCL2L13	Q9BXK5	-0.615648	0.0311068	1.50714
																																											CSNK2A2	P19784	-0.315701	0.031116	1.50702
																																											TNRC6B	Q9UPQ9	-0.438799	0.0313147	1.50425
																																											AHCY	P23526	0.112052	0.0313258	1.5041
																																											UBE2I	P63279	-0.226914	0.0313493	1.50377
																																											ST3GAL4	Q11206	-0.697525	0.0313586	1.50364
																																											PPP1R9B	Q96SB3	-0.768346	0.031481	1.50195
																																											MRPS31	Q92665	-0.417885	0.0314915	1.50181
																																											NAGK	Q9UJ70	0.573366	0.0314915	1.50181
																																											DLD	P09622	-0.135524	0.0314915	1.50181
																																											PODXL	O00592	-0.418672	0.0316216	1.50002
																																											PDP1	Q9P0J1	-0.518662	0.0316365	1.49981
																																											PEX11B	O96011	-0.416019	0.0316935	1.49903
																																											NDUFB1	O75438	-0.487334	0.0316935	1.49903
																																											COASY	Q13057	-0.316258	0.0316935	1.49903
																																											UFL1	O94874	-1.45316	0.0316935	1.49903
																																											RPS27L	Q71UM5	-0.485807	0.0317358	1.49845
																																											MGME1	Q9BQP7	-0.411043	0.0317457	1.49832
																																											RPF1	Q9H9Y2	-0.158778	0.0317509	1.49824
																																											MAP7D3	Q8IWC1	-0.507178	0.0317509	1.49824
																																											LAP3	P28838	-0.206966	0.0317509	1.49824
																																											SNTB2	Q13425	-0.427358	0.031924	1.49588
																																											MOV10	Q9HCE1	-0.509012	0.031924	1.49588
																																											ASNA1	O43681	-0.253075	0.031924	1.49588
																																											ROMO1	P60602	-0.356453	0.0319887	1.495
																																											RPS19	P39019	-0.192352	0.0320717	1.49388
																																											GTF3C2	Q8WUA4	-0.359555	0.0320843	1.49371
																																											LARS	Q9P2J5	0.516542	0.0321144	1.4933
																																											SLC30A7	Q8NEW0	-0.324944	0.0321144	1.4933
																																											PHF6	Q8IWS0	-0.32633	0.0321348	1.49302
																																											RPL14	P50914	-0.206443	0.0322092	1.49202
																																											COMMD4	Q9H0A8	-0.738995	0.0325103	1.48798
																																											ANKHD1	Q8IWZ3	-0.374894	0.0325439	1.48753
																																											MCM4	P33991	-0.100303	0.0325439	1.48753
																																											PRPF8	Q6P2Q9	-0.0919812	0.0326871	1.48562
																																											SRPK1	Q96SB4	-0.273802	0.0328816	1.48305
																																											GNA13	Q14344	-0.255332	0.0329769	1.48179
																																											TEX264	Q9Y6I9	-0.548136	0.0330853	1.48036
																																											HAX1	O00165	-0.431502	0.0332519	1.47818
																																											MON2	Q7Z3U7	-0.582338	0.0334546	1.47554
																																											AAAS	Q9NRG9	-0.504748	0.0334857	1.47514
																																											RPL19	P84098	0.4576	0.0336795	1.47263
																																											NDUFA10	O95299	-0.403901	0.0337422	1.47183
																																											ATP13A1	Q9HD20	-0.412424	0.0337422	1.47183
																																											RNPS1	Q15287	0.247021	0.0337558	1.47165
																																											ACP1	P24666	-0.26385	0.0339238	1.4695
																																											RCC1	P18754	-0.144101	0.0341413	1.46672
																																											RBM12B	Q8IXT5	-0.413888	0.0342599	1.46521
																																											PRRC2B	Q5JSZ5	-0.423148	0.0342599	1.46521
																																											SNRNP27	Q8WVK2	-0.512237	0.0343011	1.46469
																																											EIF6	P56537	-0.191544	0.0343442	1.46415
																																											BCAP29	Q9UHQ4	-0.429854	0.0344024	1.46341
																																											PACSIN3	Q9UKS6	-0.453867	0.0344287	1.46308
																																											LSM8	O95777	-0.560916	0.0344287	1.46308
																																											C14orf166	Q9Y224	-0.533086	0.0345011	1.46217
																																											TSFM	P43897	-0.248396	0.0347085	1.45956
																																											PAFAH1B2	P68402	-0.317666	0.0347262	1.45934
																																											USP5	P45974	-0.186145	0.0347557	1.45897
																																											AATF	Q9NY61	-0.31142	0.0347557	1.45897
																																											COPS6	Q7L5N1	-0.471943	0.0348375	1.45795
																																											DFFA	O00273	-0.411023	0.0349239	1.45688
																																											NIFK	Q9BYG3	-0.123724	0.0349253	1.45686
																																											STAMBP	O95630	-0.459968	0.035003	1.45589
																																											SSB	P05455	-0.297792	0.035003	1.45589
																																											CSNK1A1	P48729	-0.169457	0.035009	1.45582
																																											NPEPPS	P55786	-0.337011	0.0350574	1.45522
																																											FDPS	P14324	-0.165895	0.035128	1.45435
																																											VMP1	Q96GC9	-0.431321	0.0352174	1.45324
																																											PDRG1	Q9NUG6	-0.401105	0.0352795	1.45248
																																											GNAQ	P50148	-0.241351	0.0355644	1.44899
																																											NUP205	Q92621	-0.234169	0.035565	1.44898
																																											CIRH1A	Q969X6	-0.262258	0.035565	1.44898
																																											C7orf50	Q9BRJ6	-0.425147	0.0355921	1.44865
																																											DNAJB4	Q9UDY4	-1.04325	0.0356714	1.44768
																																											MAPK9	P45984	-0.440813	0.0357776	1.44639
																																											GLYR1	Q49A26	-0.429985	0.0358093	1.446
																																											DDX20	Q9UHI6	-0.299807	0.0358778	1.44517
																																											HEATR1	Q9H583	-0.333149	0.0358905	1.44502
																																											YWHAH	Q04917	-0.191753	0.0358905	1.44502
																																											PYCR1	P32322	0.121565	0.0359392	1.44443
																																											FAM32A	Q9Y421	-0.391906	0.0360525	1.44306
																																											UBE2V1	Q13404	-0.359321	0.0360862	1.44266
																																											MAPKAPK2	P49137	-0.545946	0.0361812	1.44152
																																											POLR2B	P30876	0.202693	0.0362789	1.44035
																																											ZSCAN21	Q9Y5A6	-0.561735	0.0363199	1.43986
																																											PHIP	Q8WWQ0	-0.408336	0.0364484	1.43832
																																											MARK2	Q7KZI7	-0.285813	0.0365924	1.43661
																																											GSTP1	P09211	-0.180666	0.0366478	1.43595
																																											ARF6	P62330	-0.472562	0.0367747	1.43445
																																											TENM3	Q9P273	-0.503528	0.037024	1.43152
																																											DECR1	Q16698	-0.247268	0.0371474	1.43007
																																											SCAF1	Q9H7N4	-0.397294	0.0375543	1.42534
																																											EIF2S2	P20042	0.0908593	0.0376	1.42481
																																											RAE1	P78406	0.283244	0.0376137	1.42465
																																											SLC12A2	P55011	-0.325993	0.0376807	1.42388
																																											RPL17	P18621	0.120158	0.037687	1.42381
																																											CKAP2	Q8WWK9	-0.235592	0.037687	1.42381
																																											RNF25	Q96BH1	-0.852922	0.0377979	1.42253
																																											DDX24	Q9GZR7	-0.121698	0.0378309	1.42215
																																											TXN2	Q99757	-0.465332	0.0378592	1.42183
																																											PDCD11	Q14690	-0.23218	0.0379322	1.42099
																																											ACTR3	P61158	-0.146741	0.0379322	1.42099
																																											TOR1AIP2	Q8NFQ8	-0.7542	0.0379804	1.42044
																																											ABCE1	P61221	0.177295	0.0379969	1.42025
																																											CPNE1	Q99829	-0.319056	0.0380338	1.41983
																																											NOP56	O00567	0.143279	0.0380736	1.41938
																																											RHOC	P08134	-0.393231	0.0380966	1.41911
																																											ILK	Q13418	0.201003	0.0380966	1.41911
																																											ALDH3A2	P51648	0.60485	0.0382682	1.41716
																																											RPL18A	Q02543	-0.164467	0.0383538	1.41619
																																											BRD4	O60885	-0.537818	0.0383538	1.41619
																																											MRPS14	O60783	-0.579824	0.0383538	1.41619
																																											PDE6D	O43924	-0.475408	0.0384261	1.41537
																																											CSTF2	P33240	-0.287078	0.0384261	1.41537
																																											TAF15	Q92804	-0.379378	0.0384826	1.41474
																																											PDE1C	Q14123	0.0898645	0.0386304	1.41307
																																											PES1	O00541	-0.101903	0.0386896	1.41241
																																											FYTTD1	Q96QD9	-0.294294	0.0389743	1.40922
																																											PCK2	Q16822	-0.377271	0.0390023	1.40891
																																											UBE2A	P49459	-0.282492	0.0390549	1.40832
																																											VAMP2	P63027	-0.482051	0.0390549	1.40832
																																											CDC73	Q6P1J9	-0.273683	0.0390549	1.40832
																																											ABI1	Q8IZP0	-0.375539	0.0391729	1.40701
																																											API5	Q9BZZ5	-0.230355	0.0391869	1.40686
																																											PDLIM7	Q9NR12	-0.173212	0.0392093	1.40661
																																											SEC62	Q99442	-0.42706	0.0394084	1.40441
																																											MDFIC	Q9P1T7	-0.384022	0.0394943	1.40347
																																											YY1	P25490	-0.324366	0.0394943	1.40347
																																											COPS5	Q92905	-0.281744	0.0394943	1.40347
																																											MAVS	Q7Z434	-0.301121	0.0394943	1.40347
																																											HMOX2	P30519	-0.311644	0.0396202	1.40208
																																											STIM1	Q13586	-0.481824	0.0398414	1.39967
																																											GTF2I	P78347	-0.309888	0.0398414	1.39967
																																											DTD1	Q8TEA8	-0.294218	0.0398414	1.39967
																																											ZNF217	O75362	-0.32309	0.0398649	1.39941
																																											AIP	O00170	-0.31028	0.0399118	1.3989
																																											COMMD8	Q9NX08	-0.371398	0.040224	1.39551
																																											ELOVL5	Q9NYP7	-0.375688	0.0403952	1.39367
																																											NUP98	P52948	-0.402182	0.0407887	1.38946
																																											VTI1B	Q9UEU0	-0.769778	0.0407887	1.38946
																																											WBSCR22	O43709	0.311151	0.0409284	1.38798
																																											EIF2AK2	P19525	-0.761836	0.0409775	1.38745
																																											ATP6V1C1	P21283	-0.373456	0.0410007	1.38721
																																											FADS1	O60427	0.375093	0.0410547	1.38664
																																											PACS1	Q6VY07	-0.678078	0.0410689	1.38649
																																											C14orf142	Q9BXV9	1.85041	0.0410689	1.38649
																																											ATP6V0A1	Q93050	-0.403118	0.0410689	1.38649
																																											PHF14	O94880	-0.613352	0.0413022	1.38403
																																											BMS1	Q14692	0.405036	0.0413527	1.3835
																																											GTF3C4	Q9UKN8	-0.275056	0.0414334	1.38265
																																											DNAJC9	Q8WXX5	0.389836	0.0414334	1.38265
																																											CDH19	Q9H159	-0.368016	0.0414334	1.38265
																																											NUP107	P57740	-0.192572	0.0416396	1.38049
																																											PFDN4	Q9NQP4	-0.385177	0.0417052	1.37981
																																											LSM5	Q9Y4Y9	-0.382877	0.0419984	1.37677
																																											CACYBP	Q9HB71	-0.453878	0.0420146	1.3766
																																											ZFP30	Q9Y2G7	-0.364188	0.042037	1.37637
																																											GNB1	P62873	-0.289565	0.0422611	1.37406
																																											LRIF1	Q5T3J3	-0.561407	0.0422611	1.37406
																																											CUL2	Q13617	0.510108	0.0424665	1.37195
																																											RIOK2	Q9BVS4	-0.366929	0.0426588	1.36999
																																											TIMM9	Q9Y5J7	-0.476479	0.0426875	1.3697
																																											PDCL3	Q9H2J4	-0.258037	0.0427467	1.3691
																																											SRP72	O76094	-0.227962	0.0429675	1.36686
																																											PPP2R5E	Q16537	-0.581072	0.0430187	1.36634
																																											CHCHD3	Q9NX63	-0.226091	0.0430999	1.36552
																																											MARCH7	Q9H992	-0.744058	0.0432159	1.36436
																																											TCERG1	O14776	-0.358522	0.0433047	1.36347
																																											PGLS	O95336	-0.384861	0.0433571	1.36294
																																											SRRM1	Q8IYB3	-0.232122	0.0433642	1.36287
																																											NDUFB9	Q9Y6M9	-0.41075	0.043375	1.36276
																																											SYT1	P21579	-0.685783	0.0434157	1.36235
																																											PSMC4	P43686	-0.142649	0.0441367	1.3552
																																											PHAX	Q9H814	-0.375291	0.0442245	1.35434
																																											CYP51A1	Q16850	0.168221	0.0443346	1.35326
																																											CRNKL1	Q9BZJ0	-0.560853	0.0443346	1.35326
																																											SPAG9	O60271	-0.218551	0.0444357	1.35227
																																											SF1	Q15637	-0.217859	0.044526	1.35139
																																											HMGB2	P26583	-0.132053	0.044532	1.35133
																																											SLC38A10	Q9HBR0	-0.360679	0.0447772	1.34894
																																											CCAR1	Q8IX12	-0.578407	0.0447772	1.34894
																																											FOXJ3	Q9UPW0	-0.203706	0.0449678	1.3471
																																											RPS6	P62753	-0.256097	0.044985	1.34693
																																											GLTP	Q9NZD2	-0.364322	0.0450793	1.34602
																																											RBX1	P62877	-0.392572	0.0451828	1.34503
																																											KIF4A	O95239	-0.373832	0.0452089	1.34478
																																											DCXR	Q7Z4W1	0.345925	0.0452459	1.34442
																																											STAT3	P40763	-0.316968	0.0452459	1.34442
																																											ADK	P55263	-0.377123	0.0456256	1.34079
																																											PKMYT1	Q99640	-0.369053	0.0456256	1.34079
																																											RHBDD2	Q6NTF9	-0.369237	0.0457675	1.33944
																																											SMAP	O00193	0.368706	0.0457704	1.33941
																																											SF3A2	Q15428	-0.20618	0.0458359	1.33879
																																											DPY19L1	Q2PZI1	-0.221413	0.0460339	1.33692
																																											RBM42	Q9BTD8	-0.142795	0.0461529	1.3358
																																											MAT2B	Q9NZL9	-0.27456	0.0461529	1.3358
																																											ZNF121	P58317	-0.392383	0.0461529	1.3358
																																											ARHGEF1	Q92888	-0.141006	0.0461608	1.33573
																																											ATG101	Q9BSB4	-0.284696	0.0462321	1.33506
																																											NUF2	Q9BZD4	-0.262	0.0462321	1.33506
																																											KPNA3	O00505	-0.291784	0.0462321	1.33506
																																											DIMT1	Q9UNQ2	-0.381161	0.0462487	1.3349
																																											TXNDC17	Q9BRA2	-0.382635	0.0462487	1.3349
																																											MEX3C	Q5U5Q3	1.68152	0.0463348	1.33409
																																											PPP2R5C	Q13362	0.407091	0.0463825	1.33365
																																											PPP1CB	P62140	0.253715	0.0466862	1.33081
																																											MRPL38	Q96DV4	-1.02566	0.0467939	1.32981
																																											PLXNB2	O15031	-0.986372	0.0467939	1.32981
																																											DCUN1D1	Q96GG9	-0.400803	0.0468129	1.32963
																																											NSDHL	Q15738	-0.420109	0.046831	1.32947
																																											CAMK4	Q16566	-0.357992	0.0469064	1.32877
																																											ATRN	O75882	-0.520357	0.0470201	1.32772
																																											GLS	O94925	-0.177917	0.0474037	1.32419
																																											ROCK2	O75116	-1.29919	0.047408	1.32415
																																											CKAP2L	Q8IYA6	-0.352338	0.0475862	1.32252
																																											RRP15	Q9Y3B9	-0.189285	0.0475862	1.32252
																																											PPM1G	O15355	-0.147546	0.047675	1.32171
																																											FNDC3B	Q53EP0	-0.342467	0.0477743	1.32081
																																											BLZF1	Q9H2G9	-0.445441	0.0477743	1.32081
																																											AP1B1	Q10567	-0.369444	0.0478479	1.32014
																																											KLF5	Q13887	0.366909	0.0480661	1.31816
																																											RPL13	P26373	-0.122318	0.0483706	1.31542
																																											SOX5	P35711	-0.231689	0.048408	1.31508
																																											PEX16	Q9Y5Y5	-0.655772	0.0484413	1.31478
																																											KIAA1429	Q69YN4	-0.775397	0.0485442	1.31386
																																											UBE2V2	Q15819	-0.316132	0.0487737	1.31181
																																											FIBP	O43427	-0.829378	0.04878	1.31176
																																											DBR1	Q9UK59	-0.341589	0.04878	1.31176
																																											BRK1	Q8WUW1	-0.451996	0.0488049	1.31154
																																											FBXL18	Q96ME1	0.405637	0.0488627	1.31102
																																											SERPINB8	P50452	0.230462	0.048948	1.31027
																																											PIAS2	O75928	-0.311362	0.0490414	1.30944
																																											WDR77	Q9BQA1	-0.341157	0.0490414	1.30944
																																											ARPC5L	Q9BPX5	-0.340436	0.0491754	1.30825
																																											CALCOCO2	Q13137	-0.132958	0.049506	1.30534
																																											TGFB2	P61812	-0.264045	0.0495319	1.30511
																																											TLR9	Q9NR96	-0.252837	0.0499051	1.30186
																																											BZW1	Q7L1Q6	-0.449591	0.049995	1.30107
																																											TMEM185B	Q9H7F4	-0.551014	0.0500674	1.30044
																																											ILVBL	A1L0T0	-0.215274	0.0502601	1.29878
																																											DYNC1LI1	Q9Y6G9	-0.177818	0.0504075	1.2975
																																											FADD	Q13158	-0.329162	0.0504781	1.2969
																																											CARS	P49589	0.231521	0.0505091	1.29663
																																											POLR2G	P62487	-0.367365	0.0505509	1.29627
																																											GALE	Q14376	-0.27067	0.0505737	1.29608
																																											FARSA	Q9Y285	-0.207808	0.0506206	1.29567
																																											CHTF8	P0CG12	-0.147597	0.0506206	1.29567
																																											DRAP1	Q14919	-0.242267	0.0507472	1.29459
																																											HGH1	Q9BTY7	-0.413122	0.0513146	1.28976
																																											ZNF385A	Q96PM9	-1.23042	0.051392	1.2891
																																											COPG1	Q9Y678	-0.170212	0.0514212	1.28886
																																											TXNL4B	Q9NX01	-0.354497	0.0515487	1.28778
																																											KCTD5	Q9NXV2	-0.308884	0.0517324	1.28624
																																											TIMM44	O43615	-0.416046	0.0518479	1.28527
																																											EMC7	Q9NPA0	-0.33144	0.0521632	1.28264
																																											RBMXL1	Q96E39	-0.531944	0.0521632	1.28264
																																											WBP11	Q9Y2W2	-0.157759	0.0521726	1.28256
																																											PSMD14	O00487	0.176077	0.0523696	1.28092
																																											PGRMC2	O15173	-0.403388	0.0523696	1.28092
																																											TUSC3	Q13454	-0.572679	0.0524332	1.28039
																																											GINS4	Q9BRT9	-0.674556	0.0525827	1.27916
																																											DIAPH1	O60610	-0.191003	0.0527663	1.27764
																																											STK10	O94804	-0.228151	0.052798	1.27738
																																											SLC4A1AP	Q9BWU0	-0.238174	0.052798	1.27738
																																											DPF2	Q92785	-0.266311	0.0528411	1.27703
																																											LRP10	Q7Z4F1	-0.354762	0.0528486	1.27697
																																											RPS12	P25398	-0.485379	0.0529896	1.27581
																																											PPIL2	Q13356	-0.174163	0.0529896	1.27581
																																											RAVER1	Q8IY67	-0.261743	0.0533514	1.27285
																																											SMARCD1	Q96GM5	-0.132763	0.0533855	1.27258
																																											RRS1	Q15050	-0.205079	0.0533859	1.27257
																																											CADM4	Q8NFZ8	-0.334404	0.0535028	1.27162
																																											AGTRAP	Q6RW13	-0.447442	0.0535028	1.27162
																																											PAFAH1B1	P43034	-0.147114	0.0535618	1.27114
																																											TOP1	P11387	-0.292707	0.0538408	1.26889
																																											NFXL1	Q6ZNB6	-0.412063	0.0539636	1.2679
																																											PRKAB1	Q9Y478	-0.327917	0.0539904	1.26768
																																											KIFC1	Q9BW19	-0.150104	0.0540385	1.2673
																																											OGFOD3	Q6PK18	-0.59955	0.0540385	1.2673
																																											RPL29	P47914	-0.266769	0.0543029	1.26518
																																											NCS1	P62166	-0.355522	0.0543039	1.26517
																																											YIPF4	Q9BSR8	-0.32677	0.0543531	1.26478
																																											MRPL39	Q9NYK5	0.346882	0.0545769	1.26299
																																											ALDH1A3	P47895	0.100411	0.0548271	1.261
																																											CORO1B	Q9BR76	-0.158328	0.0552263	1.25785
																																											NELFA	Q9H3P2	-0.344068	0.0554242	1.2563
																																											QDPR	P09417	-0.325987	0.0556129	1.25482
																																											EIF4A1	P60842	-0.0605353	0.0556129	1.25482
																																											JAG1	P78504	-0.318637	0.0556941	1.25419
																																											GDI2	P50395	0.0656974	0.0557326	1.25389
																																											DCAF13	Q9NV06	-0.180701	0.0559261	1.25239
																																											DNAJA3	Q96EY1	-0.207139	0.0560425	1.25148
																																											DDX39B	Q13838	-0.196352	0.0560425	1.25148
																																											IK	Q13123	-0.282778	0.0560739	1.25124
																																											MED1	Q15648	-0.417053	0.0561902	1.25034
																																											LSM3	P62310	-0.494324	0.0562604	1.2498
																																											GOT2	P00505	-0.149196	0.0564242	1.24853
																																											SYMPK	Q92797	-0.43541	0.0564242	1.24853
																																											LSM4	Q9Y4Z0	0.349026	0.0565883	1.24727
																																											AK1	P00568	-0.242458	0.057102	1.24335
																																											NCOA5	Q9HCD5	-0.277356	0.0571943	1.24265
																																											TSG101	Q99816	-0.3666	0.0572493	1.24223
																																											GBA	P04062	-0.215578	0.057446	1.24074
																																											LSM2	Q9Y333	-0.3151	0.0575679	1.23982
																																											PUS7	Q96PZ0	0.343736	0.0582094	1.23501
																																											AURKB	Q96GD4	-0.13316	0.0582907	1.2344
																																											DDX47	Q9H0S4	-0.287602	0.0588557	1.23021
																																											PRPF6	O94906	-0.179698	0.0589744	1.22934
																																											TMEM164	Q5U3C3	-0.466602	0.0590013	1.22914
																																											UNC45A	Q9H3U1	-0.193455	0.0590126	1.22906
																																											CDK6	Q00534	-0.211483	0.0590126	1.22906
																																											ODR4	Q5SWX8	-0.324523	0.0590126	1.22906
[truncated: 941 more rows]
[truncated: 14 more columns]

## Sheet: MRM parameters
Multiple reaction mode (MRM) parameters used for the quantification of metabolites measured in pure media or in LN-229 and A-172 cells, related to Fig 4, 5A, 6A-B, 6G-H.
#	Compound	Retention time (RT, min)	Precursor ion (m/z)	Product ions (m/z)	Ion polarity	Fig
1	Nicotinamide (NAM)	2.59	123.055	no fragment, only precursor ion mass was matched with in-house library	Positive	4A
2	Nicotinamide (NAM)	1.53	123.055	no fragment, only precursor ion mass was matched with in-house library	Positive	4B
3	Nicotinamide adenine dinucleotide (NAD+)	4.62	664.117	no fragment, only precursor ion mass was matched with in-house library	Positive	4C
4	1-Methylnicotinamide (M-NAM)	13.18	137.071	no fragment, only precursor ion mass was matched with in-house library	Positive	4D
5	L-Methionine (Met)	1.472	150.058	56.0487	Positive	5A
6	L-Met-13C5,15N	1.472	156.071	60,0481; 138,0486; 109,0631 ("Fig 5A; L-Met-13C5,15N")	Positive	5A
7	L-Tryptophan (Trp)	5.65	205.097	146.06	Positive	6A
8	L-Tryptophan (Trp)	4.15	205.098	no fragment, only precursor ion mass was matched with in-house library	Positive	6B
9	L-Tryptophan (Trp)	4.54	205.097	no fragment, only precursor ion mass was matched with in-house library	Positive	6G-H
10	L-Trp-13C11,15N2	5.65	218.128	200,1048; 156,0871; 127,0798 ("Fig 6A; L-Trp-13C11,15N2")	Positive	6A
11	L-Trp-13C11,15N2	4.54	218.128	no fragment, only precursor ion mass was matched with in-house library	Positive	6G-H
12	Kynurenine (Kyn)	3.81	209.092	no fragment, only precursor ion mass was matched with in-house library	Positive	6G-H
13	Kyn-13C10,15N2	3.81	221.12	no fragment, only precursor ion mass was matched with in-house library	Positive	6G-H

## Sheet: Fig 5A; L-Met-13C5,15N
	Related to Fig 5A
	Guided MRM of pure, fully labeled L-Met-13C5,15N
	Example of fully labeled L-Met-13C5,15N as ISTD in pure, complete DMEM sample
	20240723_1.wiff2			Pure, complete DMEM, containing fully labeled L-Trp-13C11,15N2 and L-Met-13C5,15N as an ISTDs																			Characteristic fragments (MS/MS), validating findings from the guided MRM:
	20240723_Blank_start.wiff2			Blank without fully labeled L-Trp-13C11,15N2 and L-Met-13C5,15N as an ISTDs						156,0722 m/z (unfragmented precursor)													60,0481 m/z												138,0486 m/z													109,0631 m/z

## Sheet: Fig 6A; L-Trp-13C11,15N2
	Related to Fig 6A
	Guided MRM of pure, fully labeled L-Trp-13C11,15N2
	Example of pure, fully labeled L-Trp-13C11,15N2 as ISTD in pure, conplete DMEM sample
	20240723_1.wiff2			Pure, complete DMEM, containing fully labeled L-Trp-13C11,15N2 and L-Met-13C5,15N as an ISTDs																			Characteristic fragments (MS/MS), validating findings from the guided MRM:
	20240723_Blank_start.wiff2			Blank without fully labeled L-Trp-13C11,15N2 and L-Met-13C5,15N as an ISTDs						218.1283 m/z (unfragmented precursor)													200.1048 m/z												156.0871 m/z													127.0789 m/z
