# Supplementary material for: A step-by-step guide to performing cancer metabolism research using custom-made media
Source: Life Sci Alliance. 2025 Dec 10;9(2):e202503529. doi: 10.26508/lsa.202503529 (PMC12696398; doi:10.26508/lsa.202503529)
Supplement: Supplementary file 3 [file LSA-2025-03529_TableS2.xlsx]

## Sheet: Medium Stocks
	Basic information						Information for stock preparation
	Vitamins	Supplier	Ordering number	Molecular mass [g/mol]	Final concentration (DMEM) [mM]		Stock [x]	Stock concentration [M]	Stock concentration [mM]	Solvent	Stock storage temp [°C]	Group	Important notes
	Choline chloride	Sigma Aldrich	C7527	139.62	0.02857		1000	0.02857	28.57	Cell culture grade water	-20	100x Salts & vitamins
	D-Calcium pantothenate	Sigma Aldrich	21210	238.27	0.0084		1000	0.0084	8.4	Cell culture grade water	-20	100x Salts & vitamins
	Nicotinamide	Sigma Aldrich	72340	122.12	0.0328		1000	0.0328	32.8	Cell culture grade water	-20	100x Salts & vitamins
	Pyridoxine hydrochloride	Sigma Aldrich	P6280	205.64	0.0194		1000	0.0194	19.4	Cell culture grade water	-20	100x Salts & vitamins
	Thiamine hydrochloride	Sigma Aldrich	T1270	337.27	0.0119		1000	0.0119	11.9	Cell culture grade water	-20	100x Salts & vitamins
	i-Inositol	Sigma Aldrich	I7508	180.16	0.04		1000	0.04	40	Cell culture grade water	-20	100x Salts & vitamins
	Folic acid	Sigma Aldrich	F7876	441.4	0.0091		100	0.00091	0.91	1 M NaOH	-20	Additional components	Pale, yellow color, only dissolvable in 100x stocks with 1 M NaOH; need to be protected from light exposure
	Riboflavin	Sigma Aldrich	R9504	376.36	0.0011		100	0.00011	0.11	Cell culture grade water	-20	Additional components	Yellow color, only dissolvable in 100x stocks; need to be protected from light exposure
	Inorganic salts	Supplier	Ordering number	Molecular mass [g/mol]	Final concentration (DMEM) [mM]		Stock [x]	Stock concentration [M]	Stock concentration [mM]	Solvent	Stock storage temp [°C]	Group	Important notes
	Calcium chloride dihydrate	Sigma Aldrich	21097	147.01	1.802		1000	1.802	1802	Cell culture grade water	-20	100x Salts & vitamins
	Iron(III) nitrate nonahydrate	Sigma Aldrich	F8508	404	0.000248		2000	0.000496	0.496	Cell culture grade water	-20	100x Salts & vitamins
	Potassium chloride	Sigma Aldrich	67811 (P3911)	74.55	5.333		1000	5.333	5333	Cell culture grade water	-20 (100x Salts & vitamins)/RT	100x Salts & vitamins	Has to be gently heated at 50 °C for 20 min to dissolve
	Magnesium sulfate	AppliChem	A4101 (131404)	246.48	0.814		200	0.1628	162.8	Cell culture grade water	-20	100x Inorganic salts
	Sodium dihydrogen phosphate dihydrate	Merck Millipore	1.06345	156.01	0.906		200	0.1812	181.2	Cell culture grade water	-20	100x Inorganic salts
	Sodium bicarbonate	Sigma Aldrich	S5761	84.01	44.048		25	1.1012	1101.2	Cell culture grade water	RT	Additional components
	Sodium chloride	Sigma Aldrich	31434-M	58.44	110.345		25	2.75862	2758.62	Cell culture grade water	RT	Additional components
	Amino acids (AA)	Supplier	Ordering number	Molecular mass [g/mol]	Final concentration (DMEM) [mM]		Stock [x]	Stock concentration [M]	Stock concentration [mM]	Solvent	Stock storage temp [°C]	Group	Important notes
	Glycine	Sigma Aldrich	G8790	75.07	0.4		1000	0.4	400	Cell culture grade water	-20	10x Amino acids
	L-Arginine base	Genaxxon	M6086.0100	174.201	0.398		1000	0.398	398	Cell culture grade water	-20	10x Amino acids
	L-Cystine dihydrochloride	Sigma Aldrich	C2526	313.22	0.201		1000	0.201	201	1 M HCl	-20	10x Amino acids
	L-Histidine hydrochloride monohydrate	Genaxxon	M6109.0100	209.63	0.2		1000	0.2	200	Cell culture grade water	-20	10x Amino acids
	L-Isoleucine	Genaxxon	M6113.0100	131.18	0.802		100	0.0802	80.2	Cell culture grade water	-20	10x Amino acids
	L-Leucine	Sigma Aldrich	61819	131.17	0.802		100	0.0802	80.2	Cell culture grade water	-20	10x Amino acids	shake very well
	L-Lysine monohydrochloride	Sigma Aldrich	L8662	182.65	0.798		1000	0.798	798	Cell culture grade water	-20	10x Amino acids
	L-Methionine	US biological	C13070257	149.21	0.201		1000	0.201	201	Cell culture grade water	-20	10x Amino acids
	L-Phenylalanine	Carl Roth	1709.1	165.19	0.4		100	0.04	40	Cell culture grade water	-20	10x Amino acids
	L-Serine	Genaxxon	M6128.0025	105, 09	0.4		100	0.04	40	Cell culture grade water	-20	10x Amino acids
	L-Threonine	Sigma Aldrich	89179	119.12	0.798		100	0.0798	79.8	Cell culture grade water	-20	10x Amino acids
	L-Tryptophan	Sigma Aldrich	T8941	204.23	0.078		100	0.0078	7.8	Cell culture grade water	-20	10x Amino acids
	L-Tyrosine disodium salt dihydrate	Thermo Fisher Scientific	J61770.22	261.19	0.398		100	0.0398	39.8	Cell culture grade water	-20	10x Amino acids
	L-Valine	Genaxxon	M6136.0025	117.15	0.803		100	0.0803	80.3	Cell culture grade water	-20	10x Amino acids
	L-Glutamine	Gibco (comes in solution)	25030-024		2		100	0.2	200	(comes in solution)	-20	Additional components	Not included in the 10x AA stock as it needs to be added immediately before medium use
	Other	Supplier	Ordering number		Final concentration (DMEM)		Stock [x]	Stock concentration [M]	Stock concentration [mM]	Solvent	Stock storage temp [°C]	Group	Important notes
	D-Glucose	Sigma Aldrich (comes in solution)	G8769		25 mM		100	2.5	2500	(comes in solution)	RT	Additional components
	FBS	Thermo Fisher Scientific	26140079				10			(comes in solution)	-20	Additional components	add immediately before medium use
	Dialyzed FBS	Thermo Fisher Scientific	26400				10			(comes in solution)	-20	Additional components	add immediately before medium use
	Sodium pyruvate	Gibco (comes in solution)	11360		1 mM		100	0.1	100	(comes in solution)	4	Additional components	add immediately before medium use
	Penicillin-Streptomycin	Thermo Fisher Scientific	15140122		100 U/ml/100 g/ml		100			(comes in solution)	-20	Additional components	add immediately before medium use
	Amino acids for labeling experiments	Supplier	Ordering number	Molecular mass [g/mol]	Final concentration (DMEM) [mM]		Stock [x]	Stock concentration [M]	Stock concentration [mM]	Solvent	Stock storage temp [°C]	Group
	L-Arginine-13C6	Silantes	201204102	216.62	0.398		1000	0.398	398	Cell culture grade water	-20	Labeling
	L-Arginine-13C6,15N4	Silantes	201604102	220.59	0.398		1000	0.398	398	Cell culture grade water	-20	Labeling
	L-Lysine-D4	Silantes	211104113	223.13	0.798		1000	0.798	798	Cell culture grade water	-20	Labeling
	L-Lysine-13C6,15N2	Silantes	211604102	227.05	0.798		1000	0.798	798	Cell culture grade water	-20	Labeling
	4-Azido-L-homoalanine HCl (AHA)	Jena Biosciences	CLK-AA005	144.1	0.1		1000	0.1	100	Cell culture grade water	-20	Labeling
	L-Tryptophan-13C11,15N2	Sigma Aldrich	574597	217.3	0.078		100	0.0078	7.8	Cell culture grade water	-20	Labeling
	L-Proline	Genaxxon	M6126.0050	115.13	1.74		100	0.174	174	Cell culture grade water	-20	Labeling

## Sheet: Complete DMEM
	Tick off list
	Preparation of self-made, complete DMEM (Fig 2)
	prepared volume			500	mL
		add	385	mL Cell culture grade water
		add	20	mL 25x Sodium chloride
		add	20	mL 25x Sodium bicarbonate
		add	5	mL 100x Inorganic salts master stock
		add	5	mL 100x Salts & vitamins master stock
		add	5	mL 100x Folic acid
		add	5	mL 100x Riboflavin
		add	5	mL 100x D-Glucose
		add	50	mL 10x Amino acids master stock
		check pH = 8.1-8.2 ?			It is required to adjust the pH with HCl
			pH before
			HCl added			µL
			pH after
		filter sterile (Merck bottles 0.22 µm PES)
		store at 4 °C
		add FBS or dialyzed FBS, Sodium pyruvate, L-Glutamine and Penicillin-Streptomycin shortly before using medium
		Volume needed			500	mL
		add	50	mL FBS or dialyzed FBS
		add	5	mL 100x Sodium pyruvate
		add	5	mL 100x L-Glutamine
		add	5	mL 100x Penicillin-Streptomycin

## Sheet: Seahorse DMEM 
	Tick off list
	Preparation of Seahorse DMEM (w/o Sodium bicarbonate, D-Glucose, FBS and Penicillin-Streptomycin; Fig 3)
	prepared volume			500	mL
		add	410	mL Cell culture grade water
		add	20	mL 25x Sodium chloride
		add	5	mL 100x Inorganic salts master stock
		add	5	mL 100x Salts & vitamins master stock
		add	5	mL 100x Folic acid
		add	5	mL 100x Riboflavin
		add	50	mL 10x Amino acids master stock
							Important note:
		Adjust the pH to 7.4			It is required to adjust the pH with HCl		Ensuring the pH is precisely adjusted to pH 7.4 at 37 °C is critical for the accuracy of the Seahorse assay, as even small pH fluctuations can significantly affect cellular respiration measurements. As no buffer system is contained in the Seahorse DMEM, pH shifts may occur more rapidly and drastically compared to complete DMEM. Hence, it might also be necessary to adjust the final pH with 1 M NaO…
			pH before
			HCl added			µL
			pH after
		filter sterile (Merck bottles 0.22 µm PES)
		store at 4 °C
		Do not add any FBS and Penicillin-Streptomycin
		add Sodium pyruvate, L-Glutamine and D-Glucose shortly before using medium
		Volume needed			500	mL
		add	5	mL 100x Sodium pyruvate
		add	5	mL 100x L-Glutamine
		add	5	mL 100x D-Glucose for 4.5 g/L final concentration
	or
		add	1.11111	mL 100x D-Glucose for 1 g/L final concentration

## Sheet: NAM-free DMEM
	Tick off list
	Preparation of self-made Nicotinamide (NAM)-free DMEM (Fig 4)
	prepared volume			500	mL
		add	386.25	mL Cell culture grade water
		add	20	mL 25x Sodium chloride
		add	20	mL 25x Sodium bicarbonate
		add	5	mL 100x Inorganic salts master stock
		add	0.5	mL 1000x Choline chloride
		add	0.5	mL 1000x D-Calcium pantothenate
		add	0.5	mL 1000x Pyridoxine hydrochloride
		add	0.5	mL 1000x Thiamine hydrochloride
		add	0.5	mL 1000x i-Inositol
		add	0.5	mL 1000x Calcium chloride dihydrate
		add	0.25	mL 2000x Iron(III) nitrate nonahydrate
		add	0.5	mL 1000x Potassium chloride
		add	5	mL 100x Folic acid
		add	5	mL 100x Riboflavin
		add	5	mL 100x D-Glucose
		add	50	mL 10x Amino acids master stock
		check pH = 8.1-8.2 ?			It is required to adjust the pH with HCl
			pH before
			HCl added			µL
			pH after
		filter sterile (Merck bottles 0.22 µm PES)
		store at 4 °C
		add dialyzed FBS, Sodium pyruvate, L-Glutamine and Penicillin-Streptomycin shortly before using medium
		Volume needed			500	mL
		add	50	mL dialyzed FBS	Important note:
		add	5	mL 100x Sodium pyruvate	When using starvation media, it is crucial to use dialyzed FBS to avoid unintended re-supplementation of the intentionally removed components.
		add	5	mL 100x L-Glutamine
		add	5	mL 100x Penicillin-Streptomycin

## Sheet: Met-free DMEM
	Tick off list
	Preparation of self-made L-Methionine (Met)-free DMEM (Fig 5)
	prepared volume			500	mL
		add	392.5	mL Cell culture grade water
		add	20	mL 25x Sodium chloride
		add	20	mL 25x Sodium bicarbonate
		add	5	mL 100x Inorganic salts master stock
		add	5	mL 100x Salts & vitamins master stock
		add	5	mL 100x Folic acid
		add	5	mL 100x Riboflavin
		add	5	mL 100x D-Glucose
		add	5	mL 100x L-Leucine
		add	5	mL 100x L-Isoleucine
		add	5	mL 100x L-Phenylalanine
		add	5	mL 100x L-Serine
		add	5	mL 100x L-Valine
		add	5	mL 100x L-Threonine
		add	5	mL 100x L-Tyrosine disodium salt dihydrate
		add	0.5	mL 1000x L-Cystine dihydrochloride
		add	0.5	mL 1000x Glycine
		add	0.5	mL 1000x L-Histidine hydrochloride monohydrate
		add	0.5	mL 1000x L-Arginine base
		add	0.5	mL 1000x L-Lysine monohydrochloride
		add	5	mL 100x L-Tryptophan
		check pH = 8.1-8.2 ?			It is required to adjust the pH with HCl
			pH before
			HCl added			µL
			pH after
		filter sterile (Merck bottles 0.22 µm PES)
		store at 4 °C
		add dialyzed FBS, Sodium pyruvate, L-Glutamine and Penicillin-Streptomycin shortly before using medium
		Volume needed			500	mL
		add	50	mL dialyzed FBS	Important note:
		add	5	mL 100x Sodium pyruvate	When using starvation media, it is crucial to use dialyzed FBS to avoid unintended re-supplementation of the intentionally removed components.
		add	5	mL 100x L-Glutamine
		add	5	mL 100x Penicillin-Streptomycin

## Sheet: Trp-free DMEM
	Tick off list
	Preparation of self-made L-Tryptophan (Trp)-free DMEM (Fig 6)
	prepared volume			500	mL
		add	397	mL Cell culture grade water
		add	20	mL 25x Sodium chloride
		add	20	mL 25x Sodium bicarbonate
		add	5	mL 100x Inorganic salts master stock
		add	5	mL 100x Salts & vitamins master stock
		add	5	mL 100x Folic acid
		add	5	mL 100x Riboflavin
		add	5	mL 100x D-Glucose
		add	5	mL 100x L-Leucine
		add	5	mL 100x L-Isoleucine
		add	5	mL 100x L-Phenylalanine
		add	5	mL 100x L-Serine
		add	5	mL 100x L-Valine
		add	5	mL 100x L-Threonine
		add	5	mL 100x L-Tyrosine disodium salt dihydrate
		add	0.5	mL 1000x L-Cystine dihydrochloride
		add	0.5	mL 1000x Glycine
		add	0.5	mL 1000x L-Histidine hydrochloride monohydrate
		add	0.5	mL 1000x L-Arginine base
		add	0.5	mL 1000x L-Lysine monohydrochloride
		add	0.5	mL 1000x L-Methionine
		check pH = 8.1-8.2 ?			It is required to adjust the pH with HCl
			pH before
			HCl added			µL
			pH after
		filter sterile (Merck bottles 0.22 µm PES)
		store at 4 °C
		add dialyzed FBS, Sodium pyruvate, L-Glutamine and Penicillin-Streptomycin shortly before using medium
		Volume needed			500	mL
		add	50	mL dialyzed FBS	Important note:
		add	5	mL 100x Sodium pyruvate	When using starvation media, it is crucial to use dialyzed FBS to avoid unintended re-supplementation of the intentionally removed components.
		add	5	mL 100x L-Glutamine
		add	5	mL 100x Penicillin-Streptomycin

## Sheet: Treatment C
	Tick off list
	Preparation of "Treatment C" for nascent proteome analysis (complete (Trp-containing), unlabeled amino acids; Fig 6)
	prepared volume			500	mL
	Medium composition is "Complete DMEM", but with dialyzed FBS to ensure comparability with the Trp-free counterpart ("Treatment T")
		add	392	mL Cell culture grade water
		add	20	mL 25x Sodium chloride
		add	20	mL 25x Sodium bicarbonate
		add	5	mL 100x Inorganic salts master stock
		add	5	mL 100x Salts & vitamins master stock
		add	5	mL 100x Folic acid
		add	5	mL 100x Riboflavin
		add	5	mL 100x D-Glucose
		add	5	mL 100x L-Leucine
		add	5	mL 100x L-Isoleucine
		add	5	mL 100x L-Phenylalanine
		add	5	mL 100x L-Serine
		add	5	mL 100x L-Valine
		add	5	mL 100x L-Threonine
		add	5	mL 100x L-Tyrosine disodium salt dihydrate
		add	0.5	mL 1000x L-Cystine dihydrochloride
		add	0.5	mL 1000x Glycine
		add	0.5	mL 1000x L-Histidine hydrochloride monohydrate
		add	0.5	mL 1000x L-Arginine base
		add	0.5	mL 1000x L-Lysine monohydrochloride
		add	0.5	mL 1000x L-Methionine
		add	5	mL 100x L-Tryptophan
		check pH = 8.1-8.2 ?			It is required to adjust the pH with HCl
			pH before
			HCl added			µL
			pH after
		filter sterile (Merck bottles 0.22 µm PES)
		store at 4 °C
		add dialyzed FBS, Sodium pyruvate, L-Glutamine and Penicillin-Streptomycin shortly before using medium
		Volume needed			500	mL
		add	50	mL dialyzed FBS	Important note:
		add	5	mL 100x Sodium pyruvate	When using starvation media, it is crucial to use dialyzed FBS to avoid unintended re-supplementation of the intentionally removed components.
		add	5	mL 100x L-Glutamine
		add	5	mL 100x Penicillin-Streptomycin

## Sheet: Treatment T
	Tick off list
	Preparation of "Treatment T" for nascent proteome analysis (Trp-free, unlabeled amino acids; Fig 6)
	prepared volume			500	mL
	Medium composition is "Treatment C" w/o Trp
		add	397	mL Cell culture grade water
		add	20	mL 25x Sodium chloride
		add	20	mL 25x Sodium bicarbonate
		add	5	mL 100x Inorganic salts master stock
		add	5	mL 100x Salts & vitamins master stock
		add	5	mL 100x Folic acid
		add	5	mL 100x Riboflavin
		add	5	mL 100x D-Glucose
		add	5	mL 100x L-Leucine
		add	5	mL 100x L-Isoleucine
		add	5	mL 100x L-Phenylalanine
		add	5	mL 100x L-Serine
		add	5	mL 100x L-Valine
		add	5	mL 100x L-Threonine
		add	5	mL 100x L-Tyrosine disodium salt dihydrate
		add	0.5	mL 1000x L-Cystine dihydrochloride
		add	0.5	mL 1000x Glycine
		add	0.5	mL 1000x L-Histidine hydrochloride monohydrate
		add	0.5	mL 1000x L-Arginine base
		add	0.5	mL 1000x L-Lysine monohydrochloride
		add	0.5	mL 1000x L-Methionine
		check pH = 8.1-8.2 ?			It is required to adjust the pH with HCl
			pH before
			HCl added			µL
			pH after
		filter sterile (Merck bottles 0.22 µm PES)
		store at 4 °C
		add dialyzed FBS, Sodium pyruvate, L-Glutamine and Penicillin-Streptomycin shortly before using medium
		Volume needed			500	mL
		add	50	mL dialyzed FBS	Important note:
		add	5	mL 100x Sodium pyruvate	When using starvation media, it is crucial to use dialyzed FBS to avoid unintended re-supplementation of the intentionally removed components.
		add	5	mL 100x L-Glutamine
		add	5	mL 100x Penicillin-Streptomycin

## Sheet: Pre-labeling C
	Tick off list
	Preparation of "Pre-labeling C" for nascent proteome analysis (Trp-containing "Treatment C", w/o L-Arginine, L-Lysine and L-Methionine; Fig 6)
	prepared volume			500	mL
		add	393.5	mL Cell culture grade water
		add	20	mL 25x Sodium chloride
		add	20	mL 25x Sodium bicarbonate
		add	5	mL 100x Inorganic salts master stock
		add	5	mL 100x Salts & vitamins master stock
		add	5	mL 100x Folic acid
		add	5	mL 100x Riboflavin
		add	5	mL 100x D-Glucose
		add	5	mL 100x L-Leucine
		add	5	mL 100x L-Isoleucine
		add	5	mL 100x L-Phenylalanine
		add	5	mL 100x L-Serine
		add	5	mL 100x L-Valine
		add	5	mL 100x L-Threonine
		add	5	mL 100x L-Tyrosine disodium salt dihydrate
		add	0.5	mL 1000x L-Cystine dihydrochloride
		add	0.5	mL 1000x Glycine
		add	0.5	mL 1000x L-Histidine hydrochloride monohydrate
		add	5	mL 100x L-Tryptophan
		check pH = 8.1-8.2 ?			It is required to adjust the pH with HCl
			pH before
			HCl added			µL
			pH after
		filter sterile (Merck bottles 0.22 µm PES)
		store at 4 °C
		add dialyzed FBS, Sodium pyruvate, L-Glutamine and Penicillin-Streptomycin shortly before using medium
		Volume needed			500	mL
		add	50	mL dialyzed FBS	Important note:
		add	5	mL 100x Sodium pyruvate	When using starvation media, it is crucial to use dialyzed FBS to avoid unintended re-supplementation of the intentionally removed components.
		add	5	mL 100x L-Glutamine
		add	5	mL 100x Penicillin-Streptomycin

## Sheet: Pre-labeling T
	Tick off list
	Preparation of "Pre-labeling T" for nascent proteome analysis (Trp-free "Treatment T", w/o L-Arginine, L-Lysine and L-Methionine; Fig 6)
	prepared volume			500	mL
		add	398.5	mL Cell culture grade water
		add	20	mL 25x Sodium chloride
		add	20	mL 25x Sodium bicarbonate
		add	5	mL 100x Inorganic salts master stock
		add	5	mL 100x Salts & vitamins master stock
		add	5	mL 100x Folic acid
		add	5	mL 100x Riboflavin
		add	5	mL 100x D-Glucose
		add	5	mL 100x L-Leucine
		add	5	mL 100x L-Isoleucine
		add	5	mL 100x L-Phenylalanine
		add	5	mL 100x L-Serine
		add	5	mL 100x L-Valine
		add	5	mL 100x L-Threonine
		add	5	mL 100x L-Tyrosine disodium salt dihydrate
		add	0.5	mL 1000x L-Cystine dihydrochloride
		add	0.5	mL 1000x Glycine
		add	0.5	mL 1000x L-Histidine hydrochloride monohydrate
		check pH = 8.1-8.2 ?			It is required to adjust the pH with HCl
			pH before
			HCl added			µL
			pH after
		filter sterile (Merck bottles 0.22 µm PES)
		store at 4 °C
		add dialyzed FBS, Sodium pyruvate, L-Glutamine and Penicillin-Streptomycin shortly before using medium
		Volume needed			500	mL
		add	50	mL dialyzed FBS	Important note:
		add	5	mL 100x Sodium pyruvate	When using starvation media, it is crucial to use dialyzed FBS to avoid unintended re-supplementation of the intentionally removed components.
		add	5	mL 100x L-Glutamine
		add	5	mL 100x Penicillin-Streptomycin

[truncated: 3 more sheets: SILAC C, SILAC T, Trp tracing]
